# Supplementary material for: Tris(2-amino-1,3-thia­zole-κN 3)(7-oxa­bicyclo­[2.2.1]heptane-2,3-dicarboxyl­ato-κ3 O 2,O 3,O 7)cadmium(II) dihydrate
Source: Acta Crystallogr Sect E Struct Rep Online. 2010 Jul 17;66(Pt 8):m961–2. doi: 10.1107/S1600536810027170 (PMC3007392; doi:10.1107/S1600536810027170)
Supplement: Supplementary file 1 [file e-66-0m961-sup1.cif]

##############################################################################
###                                                                        ###
###        Electronic paper (Acta Crystallographica Section E)             ###
###                                                                        ###
##############################################################################
#                                                                            #
# This CIF contains the data in a paper accepted for publication in Acta     #
# Crystallographica Section E. It conforms to the requirements of Notes      #
# for Authors for Section E, and has been peer reviewed under the auspices   #
# of the IUCr Commission on Journals.                                        #
#                                                                            #
# Full details of the Crystallographic Information File format               #
# are given in the paper "The Crystallographic Information File (CIF):       #
# a New Standard Archive File for Crystallography" by S. R. Hall, F. H.      #
# Allen and I. D. Brown [Acta Cryst. (1991), A47, 655-685].                  #
#                                                                            #
# The current version of the core CIF dictionary is obtainable from          #
# ftp://ftp.iucr.org/pub/cif_core.dic. The current version number is 2.4.    #
#                                                                            #
# Software is freely available for graphical display of the structure(s) in  #
# this CIF.  For information consult the CIF home page http://www.iucr.org/  #
# cif/home.html                                                              #
#                                                                            #
# This file may be used for bona fide research purposes within the           #
# scientific community so long as proper attribution is given to the journal # 
# article from which it was obtained.                                        #
#                                                                            #
##############################################################################
                                             
data_I
_audit_creation_method     SHELXL-97
_chemical_name_systematic
;
Tris(2-amino-1,3-thiazole-\k<i>N</i>^3^)(7-oxabicyclo[2.2.1]heptane-2,3-
dicarboxylato-\k^3^<i>O</i>^2^,<i>O</i>^3^,<i>O</i>^7^)cadmium(II) dihydrate
;
_chemical_name_common     ?
_chemical_formula_moiety     'C17 H20 Cd N6 O5 S3, 2(H2 O)'
_chemical_formula_sum     'C17 H24 Cd N6 O7 S3'
_chemical_formula_iupac     '[Cd (C8 H8 O5) (C3 H4 N2 S)3], 2H2 O'
_chemical_formula_weight     633.00
_chemical_melting_point     ?
_symmetry_cell_setting     monoclinic
_symmetry_space_group_name_H-M     'P 21/c'
_symmetry_space_group_name_Hall     '-P 2ybc'
loop_
    _symmetry_equiv_pos_as_xyz
    'x, y, z'
    '-x, y+1/2, -z+1/2'
    '-x, -y, -z'
    'x, -y-1/2, z-1/2'
_cell_length_a     9.6457(3)
_cell_length_b     9.9255(3)
_cell_length_c     25.4653(9)
_cell_angle_alpha     90.00
_cell_angle_beta     101.980(2)
_cell_angle_gamma     90.00
_cell_volume     2384.91(13)
_cell_formula_units_Z     4
_cell_measurement_reflns_used     1039
_cell_measurement_theta_min     1.63
_cell_measurement_theta_max     27.57
_cell_measurement_temperature     296(2)
_exptl_crystal_description     block
_exptl_crystal_colour     colorless
_exptl_crystal_size_max     .084
_exptl_crystal_size_mid     .077
_exptl_crystal_size_min     .044
_exptl_crystal_density_diffrn     1.763
_exptl_crystal_density_meas     ?
_exptl_crystal_density_method     'not measured'
_exptl_crystal_F_000     1280
_exptl_absorpt_coefficient_mu     1.230
_exptl_absorpt_correction_type     multi-scan
_exptl_absorpt_process_details     '(SADABS; Sheldrick, 1996)'
_exptl_absorpt_correction_T_min     .90
_exptl_absorpt_correction_T_max     .95
_exptl_special_details
;
;
_diffrn_ambient_temperature     296(2)
_diffrn_radiation_type     MoK\a
_diffrn_radiation_wavelength     0.71073
_diffrn_radiation_source     'fine-focus sealed tube'
_diffrn_radiation_monochromator     graphite
_diffrn_measurement_device_type     'Bruker APEXII area-detector'
_diffrn_measurement_method     '\f- and \w-scans'
_diffrn_detector_area_resol_mean     ?
_diffrn_reflns_number     19757
_diffrn_reflns_av_R_equivalents     0.1000
_diffrn_reflns_av_sigmaI/netI     0.1327
_diffrn_reflns_theta_min     1.63
_diffrn_reflns_theta_max     27.57
_diffrn_reflns_theta_full     27.57
_diffrn_measured_fraction_theta_max     0.995
_diffrn_measured_fraction_theta_full     0.995
_diffrn_reflns_limit_h_min     -12
_diffrn_reflns_limit_h_max     12
_diffrn_reflns_limit_k_min     -12
_diffrn_reflns_limit_k_max     11
_diffrn_reflns_limit_l_min     -32
_diffrn_reflns_limit_l_max     33
_diffrn_standards_number     0
_diffrn_standards_interval_count     .
_diffrn_standards_interval_time     .
_diffrn_standards_decay_%     ?
_refine_special_details
;
Refinement of <i>F</i>^2^ against ALL reflections. The weighted <i>R</i>-factor
<i>wR</i> and goodness of fit <i>S</i> are based on <i>F</i>^2^, conventional
<i>R</i>-factors <i>R</i> are based on <i>F</i>, with <i>F</i> set to zero for
negative <i>F</i>^2^. The threshold expression of <i>F</i>^2^ >
\s(<i>F</i>^2^) is used only for calculating <i>R</i>-factors(gt) <i>etc</i>.
and is not relevant to the choice of reflections for refinement.
<i>R</i>-factors based on <i>F</i>^2^ are statistically about twice as large
as those based on <i>F</i>, and <i>R</i>- factors based on ALL data will be
even larger.
;
_reflns_number_total     5480
_reflns_number_gt     2777
_reflns_threshold_expression     I>2\s(I)
_refine_ls_structure_factor_coef     Fsqd
_refine_ls_matrix_type     full
_refine_ls_R_factor_gt     0.0570
_refine_ls_wR_factor_gt     0.0957
_refine_ls_wR_factor_ref     0.1188
_refine_ls_goodness_of_fit_ref     1.013
_refine_ls_restrained_S_all     1.013
_refine_ls_number_reflns     5480
_refine_ls_number_parameters     319
_refine_ls_number_restraints     6
_refine_ls_hydrogen_treatment     mixed
_refine_ls_weighting_scheme     calc
_refine_ls_weighting_details
         'calc w=1/[\s^2^(Fo^2^)+(0.0267P)^2^+0.0000P] where P=(Fo^2^+2Fc^2^)/3'
_atom_sites_solution_hydrogens     geom
_atom_sites_solution_primary     direct
_atom_sites_solution_secondary     difmap
_refine_ls_shift/su_max     0.000
_refine_ls_shift/su_mean     0.000
_refine_diff_density_max     0.803
_refine_diff_density_min     -0.688
_refine_ls_extinction_method     none
_refine_ls_extinction_coef     ?
loop_
    _atom_type_symbol
    _atom_type_description
    _atom_type_scat_dispersion_real
    _atom_type_scat_dispersion_imag
    _atom_type_scat_source
    'C' 'C' 0.0033 0.0016
                         'International Tables Vol C Tables 4.2.6.8 and 6.1.1.4'
    'H' 'H' 0.0000 0.0000
                         'International Tables Vol C Tables 4.2.6.8 and 6.1.1.4'
    'Cd' 'Cd' -0.8075 1.2024
                         'International Tables Vol C Tables 4.2.6.8 and 6.1.1.4'
    'N' 'N' 0.0061 0.0033
                         'International Tables Vol C Tables 4.2.6.8 and 6.1.1.4'
    'O' 'O' 0.0106 0.0060
                         'International Tables Vol C Tables 4.2.6.8 and 6.1.1.4'
    'S' 'S' 0.1246 0.1234
                         'International Tables Vol C Tables 4.2.6.8 and 6.1.1.4'
_computing_data_collection     'APEX2 (Bruker, 2006)'
_computing_cell_refinement     'SAINT (Bruker, 2006)'
_computing_data_reduction     'SAINT (Bruker, 2006)'
_computing_structure_solution     'SHELXS97 (Sheldrick, 2008)'
_computing_structure_refinement     'SHELXL97 (Sheldrick, 2008)'
_computing_molecular_graphics     'SHELXTL (Sheldrick, 2008)'
_computing_publication_material     'SHELXL97 (Sheldrick, 2008)'
loop_
    _atom_site_type_symbol
    _atom_site_label
    _atom_site_fract_x
    _atom_site_fract_y
    _atom_site_fract_z
    _atom_site_U_iso_or_equiv
    _atom_site_adp_type
    _atom_site_calc_flag
    _atom_site_refinement_flags
    _atom_site_occupancy
    _atom_site_disorder_assembly
    _atom_site_disorder_group
    Cd Cd1 0.30795(4) 0.70542(5) 0.098525(16) 0.03617(15) Uani d . 1 . .
    S S1 0.40386(19) 0.91245(19) -0.06279(6) 0.0540(5) Uani d . 1 . .
    S S2 0.07421(19) 0.28302(19) 0.04108(8) 0.0595(5) Uani d . 1 . .
    S S3 0.8009(2) 0.5619(2) 0.15111(8) 0.0719(6) Uani d . 1 . .
    O O1 0.4020(4) 0.9069(4) 0.15068(14) 0.0396(10) Uani d . 1 . .
    O O2 0.1101(4) 0.8429(4) 0.08458(15) 0.0445(11) Uani d . 1 . .
    O O3 -0.0541(4) 0.9542(5) 0.11418(16) 0.0617(14) Uani d . 1 . .
    O O4 0.2421(5) 0.6604(4) 0.17721(17) 0.0540(12) Uani d . 1 . .
    O O5 0.1018(5) 0.7150(5) 0.23232(19) 0.0780(16) Uani d . 1 . .
    N N1 0.1977(5) 0.9502(5) -0.00787(19) 0.0523(15) Uani d . 1 . .
    H H1A 0.1565 0.9321 0.0182 0.063 Uiso d R 1 . .
    H H1B 0.1637 1.0115 -0.0308 0.063 Uiso d R 1 . .
    N N2 0.3724(5) 0.7869(5) 0.02228(18) 0.0393(12) Uani d . 1 . .
    N N3 0.1366(5) 0.4106(5) 0.1357(2) 0.0573(16) Uani d . 1 . .
    H H3B 0.1682 0.4755 0.1573 0.069 Uiso d R 1 . .
    H H3C 0.0938 0.3437 0.1467 0.069 Uiso d R 1 . .
    N N4 0.2092(5) 0.5071(5) 0.06150(18) 0.0398(12) Uani d . 1 . .
    N N5 0.6828(6) 0.8058(6) 0.1457(3) 0.086(2) Uani d . 1 . .
    H H5B 0.6122 0.8606 0.1404 0.104 Uiso d R 1 . .
    H H5C 0.7680 0.8364 0.1540 0.104 Uiso d R 1 . .
    N N6 0.5362(5) 0.6186(5) 0.12915(18) 0.0429(13) Uani d . 1 . .
    C C1 0.1932(7) 0.7435(7) 0.2067(2) 0.0464(18) Uani d . 1 . .
    C C2 0.0712(7) 0.9216(6) 0.1179(2) 0.0381(15) Uani d . 1 . .
    C C3 0.2499(6) 0.8860(7) 0.2105(2) 0.0426(16) Uani d . 1 . .
    H H3A 0.2369 0.9256 0.2444 0.051 Uiso calc R 1 . .
    C C4 0.1826(6) 0.9839(6) 0.1628(2) 0.0401(15) Uani d . 1 . .
    H H4A 0.1420 1.0626 0.1774 0.048 Uiso calc R 1 . .
    C C5 0.4063(6) 0.8950(7) 0.2080(2) 0.0450(17) Uani d . 1 . .
    H H5A 0.4625 0.8183 0.2248 0.054 Uiso calc R 1 . .
    C C6 0.3141(6) 1.0263(6) 0.1430(2) 0.0442(16) Uani d . 1 . .
    H H6A 0.2937 1.0590 0.1059 0.053 Uiso calc R 1 . .
    C C7 0.4675(8) 1.0305(8) 0.2285(3) 0.069(2) Uani d . 1 . .
    H H7A 0.5701 1.0302 0.2344 0.083 Uiso calc R 1 . .
    H H7B 0.4391 1.0553 0.2615 0.083 Uiso calc R 1 . .
    C C8 0.4029(7) 1.1250(7) 0.1828(3) 0.061(2) Uani d . 1 . .
    H H8A 0.4753 1.1685 0.1674 0.073 Uiso calc R 1 . .
    H H8B 0.3440 1.1933 0.1945 0.073 Uiso calc R 1 . .
    C C9 0.3141(6) 0.8822(6) -0.0122(2) 0.0368(15) Uani d . 1 . .
    C C10 0.5278(7) 0.7915(7) -0.0356(2) 0.0503(17) Uani d . 1 . .
    H H10A 0.6070 0.7679 -0.0492 0.060 Uiso calc R 1 . .
    C C11 0.4922(6) 0.7378(6) 0.0074(2) 0.0449(17) Uani d . 1 . .
    H H11A 0.5460 0.6696 0.0268 0.054 Uiso calc R 1 . .
    C C12 0.1458(6) 0.4122(7) 0.0845(3) 0.0451(16) Uani d . 1 . .
    C C13 0.1311(7) 0.3632(7) -0.0100(3) 0.0530(18) Uani d . 1 . .
    H H13A 0.1162 0.3322 -0.0452 0.064 Uiso calc R 1 . .
    C C14 0.2003(6) 0.4769(7) 0.0078(2) 0.0462(17) Uani d . 1 . .
    H H14A 0.2400 0.5323 -0.0146 0.055 Uiso calc R 1 . .
    C C15 0.6606(7) 0.6740(7) 0.1417(2) 0.0463(18) Uani d . 1 . .
    C C16 0.6826(8) 0.4331(8) 0.1364(3) 0.074(2) Uani d . 1 . .
    H H16A 0.7062 0.3425 0.1352 0.088 Uiso calc R 1 . .
    C C17 0.5514(8) 0.4817(8) 0.1269(3) 0.064(2) Uani d . 1 . .
    H H17A 0.4731 0.4250 0.1190 0.076 Uiso calc R 1 . .
    O O1W 0.9253(5) 0.2156(5) 0.15966(19) 0.0631(13) Uani d D 1 . .
    H H1 0.922(8) 0.211(6) 0.1930(10) 0.095 Uiso d D 1 . .
    H H2 0.926(8) 0.134(3) 0.150(2) 0.095 Uiso d D 1 . .
    O O2W 0.1155(7) 0.4230(9) 0.2567(3) 0.134(3) Uani d D 1 . .
    H H3 0.031(5) 0.395(10) 0.257(5) 0.200 Uiso d D 1 . .
    H H4 0.101(11) 0.503(6) 0.242(5) 0.200 Uiso d D 1 . .
loop_
    _atom_site_aniso_label
    _atom_site_aniso_U_11
    _atom_site_aniso_U_22
    _atom_site_aniso_U_33
    _atom_site_aniso_U_12
    _atom_site_aniso_U_13
    _atom_site_aniso_U_23
    Cd1 0.0370(3) 0.0329(3) 0.0398(2) 0.0016(2) 0.01077(17) -0.0009(2)
    S1 0.0660(12) 0.0542(13) 0.0446(10) -0.0029(10) 0.0177(9) 0.0082(9)
    S2 0.0546(11) 0.0365(12) 0.0867(13) -0.0082(9) 0.0132(10) -0.0094(10)
    S3 0.0458(12) 0.0877(18) 0.0809(14) 0.0263(11) 0.0097(10) 0.0158(12)
    O1 0.041(3) 0.037(3) 0.038(2) 0.001(2) 0.0041(18) 0.004(2)
    O2 0.042(3) 0.043(3) 0.046(2) 0.006(2) 0.004(2) -0.011(2)
    O3 0.038(3) 0.080(4) 0.061(3) 0.024(3) -0.004(2) -0.011(3)
    O4 0.068(3) 0.041(3) 0.059(3) -0.004(2) 0.029(2) 0.002(2)
    O5 0.088(4) 0.076(4) 0.088(4) -0.015(3) 0.060(3) -0.012(3)
    N1 0.055(4) 0.052(4) 0.049(3) 0.013(3) 0.009(3) 0.013(3)
    N2 0.046(3) 0.032(3) 0.040(3) 0.004(3) 0.009(2) 0.000(3)
    N3 0.078(4) 0.040(4) 0.062(4) -0.014(3) 0.033(3) 0.000(3)
    N4 0.042(3) 0.034(3) 0.046(3) 0.000(2) 0.013(2) -0.001(3)
    N5 0.032(3) 0.055(5) 0.167(7) -0.012(3) 0.007(4) 0.022(5)
    N6 0.047(4) 0.034(4) 0.047(3) 0.007(3) 0.008(2) -0.002(3)
    C1 0.040(4) 0.062(6) 0.037(4) 0.001(3) 0.008(3) -0.001(3)
    C2 0.044(4) 0.028(4) 0.039(4) 0.003(3) 0.002(3) 0.003(3)
    C3 0.047(4) 0.045(5) 0.035(3) 0.000(3) 0.007(3) -0.008(3)
    C4 0.036(4) 0.038(4) 0.046(4) 0.007(3) 0.009(3) -0.011(3)
    C5 0.043(4) 0.051(5) 0.035(3) 0.000(3) -0.006(3) -0.003(3)
    C6 0.043(4) 0.026(4) 0.058(4) -0.001(3) -0.002(3) 0.002(3)
    C7 0.068(5) 0.074(6) 0.056(4) -0.006(4) -0.011(4) -0.013(4)
    C8 0.057(5) 0.041(5) 0.077(5) -0.011(4) 0.000(4) -0.013(4)
    C9 0.043(4) 0.030(4) 0.036(3) -0.003(3) 0.006(3) -0.003(3)
    C10 0.058(4) 0.050(5) 0.048(4) 0.007(4) 0.024(3) 0.004(4)
    C11 0.046(4) 0.041(5) 0.054(4) 0.001(3) 0.025(3) -0.002(3)
    C12 0.039(4) 0.039(5) 0.056(4) 0.002(3) 0.007(3) 0.000(3)
    C13 0.052(4) 0.049(5) 0.056(4) -0.010(4) 0.006(3) -0.013(4)
    C14 0.049(4) 0.047(5) 0.043(4) -0.001(3) 0.012(3) 0.001(3)
    C15 0.035(4) 0.048(5) 0.058(4) 0.008(3) 0.013(3) 0.017(4)
    C16 0.066(6) 0.058(6) 0.087(6) 0.021(5) -0.005(4) -0.016(4)
    C17 0.049(5) 0.054(6) 0.079(5) 0.005(4) -0.006(4) -0.009(4)
    O1W 0.073(3) 0.048(3) 0.073(3) 0.014(3) 0.024(3) 0.001(3)
    O2W 0.116(6) 0.159(8) 0.120(5) -0.020(5) 0.011(5) 0.032(5)
_geom_special_details
;
All e.s.d.'s (except the e.s.d. in the dihedral angle between two l.s. planes)
are estimated using the full covariance matrix. The cell e.s.d.'s are taken
into account individually in the estimation of e.s.d.'s in distances, angles
and torsion angles; correlations between e.s.d.'s in cell parameters are only
used when they are defined by crystal symmetry. An approximate (isotropic)
treatment of cell e.s.d.'s is used for estimating e.s.d.'s involving l.s.
planes.
;
loop_
    _geom_bond_atom_site_label_1
    _geom_bond_atom_site_label_2
    _geom_bond_site_symmetry_2
    _geom_bond_distance
    _geom_bond_publ_flag
    Cd1 O4 . 2.268(4) y
    Cd1 N4 . 2.302(5) y
    Cd1 N2 . 2.305(5) y
    Cd1 O2 . 2.312(4) y
    Cd1 N6 . 2.341(5) y
    Cd1 O1 . 2.467(4) y
    S1 C9 . 1.721(6) ?
    S1 C10 . 1.734(6) ?
    S2 C13 . 1.709(7) ?
    S2 C12 . 1.740(6) ?
    S3 C16 . 1.702(8) ?
    S3 C15 . 1.730(6) ?
    O1 C6 . 1.446(6) ?
    O1 C5 . 1.457(6) ?
    O2 C2 . 1.268(6) ?
    O3 C2 . 1.235(6) ?
    O4 C1 . 1.270(7) ?
    O5 C1 . 1.233(7) ?
    N1 C9 . 1.335(7) ?
    N1 H1A . 0.8599 ?
    N1 H1B . 0.8601 ?
    N2 C9 . 1.332(7) ?
    N2 C11 . 1.378(7) ?
    N3 C12 . 1.325(7) ?
    N3 H3B . 0.8600 ?
    N3 H3C . 0.8600 ?
    N4 C12 . 1.323(7) ?
    N4 C14 . 1.385(7) ?
    N5 C15 . 1.325(8) ?
    N5 H5B . 0.8600 ?
    N5 H5C . 0.8601 ?
    N6 C15 . 1.299(7) ?
    N6 C17 . 1.369(8) ?
    C1 C3 . 1.513(9) ?
    C2 C4 . 1.528(8) ?
    C3 C5 . 1.526(8) ?
    C3 C4 . 1.585(8) ?
    C3 H3A . 0.9800 ?
    C4 C6 . 1.520(8) ?
    C4 H4A . 0.9800 ?
    C5 C7 . 1.517(9) ?
    C5 H5A . 0.9800 ?
    C6 C8 . 1.536(8) ?
    C6 H6A . 0.9800 ?
    C7 C8 . 1.524(9) ?
    C7 H7A . 0.9700 ?
    C7 H7B . 0.9700 ?
    C8 H8A . 0.9700 ?
    C8 H8B . 0.9700 ?
    C10 C11 . 1.327(8) ?
    C10 H10A . 0.9300 ?
    C11 H11A . 0.9300 ?
    C13 C14 . 1.342(8) ?
    C13 H13A . 0.9300 ?
    C14 H14A . 0.9300 ?
    C16 C17 . 1.328(9) ?
    C16 H16A . 0.9300 ?
    C17 H17A . 0.9300 ?
    O1W H1 . 0.855(19) ?
    O1W H2 . 0.849(19) ?
    O2W H3 . 0.86(6) ?
    O2W H4 . 0.88(7) ?
loop_
    _geom_angle_atom_site_label_1
    _geom_angle_atom_site_label_2
    _geom_angle_atom_site_label_3
    _geom_angle_site_symmetry_1
    _geom_angle_site_symmetry_3
    _geom_angle
    _geom_angle_publ_flag
    O4 Cd1 N4 . . 91.47(16) ?
    O4 Cd1 N2 . . 170.80(16) ?
    N4 Cd1 N2 . . 96.67(17) ?
    O4 Cd1 O2 . . 83.02(15) ?
    N4 Cd1 O2 . . 100.56(15) ?
    N2 Cd1 O2 . . 91.26(16) ?
    O4 Cd1 N6 . . 92.84(16) ?
    N4 Cd1 N6 . . 95.89(18) ?
    N2 Cd1 N6 . . 90.59(17) ?
    O2 Cd1 N6 . . 163.12(16) ?
    O4 Cd1 O1 . . 79.80(14) ?
    N4 Cd1 O1 . . 171.27(14) ?
    N2 Cd1 O1 . . 92.05(14) ?
    O2 Cd1 O1 . . 78.69(13) ?
    N6 Cd1 O1 . . 84.48(15) ?
    C9 S1 C10 . . 89.6(3) ?
    C13 S2 C12 . . 89.6(3) ?
    C16 S3 C15 . . 89.0(4) ?
    C6 O1 C5 . . 95.5(4) ?
    C6 O1 Cd1 . . 116.9(3) ?
    C5 O1 Cd1 . . 113.9(3) ?
    C2 O2 Cd1 . . 127.7(4) ?
    C1 O4 Cd1 . . 126.9(4) ?
    C9 N1 H1A . . 119.3 ?
    C9 N1 H1B . . 120.7 ?
    H1A N1 H1B . . 120.0 ?
    C9 N2 C11 . . 109.5(5) ?
    C9 N2 Cd1 . . 130.8(4) ?
    C11 N2 Cd1 . . 119.7(4) ?
    C12 N3 H3B . . 122.2 ?
    C12 N3 H3C . . 117.7 ?
    H3B N3 H3C . . 120.0 ?
    C12 N4 C14 . . 110.1(5) ?
    C12 N4 Cd1 . . 128.1(4) ?
    C14 N4 Cd1 . . 121.7(4) ?
    C15 N5 H5B . . 120.1 ?
    C15 N5 H5C . . 119.9 ?
    H5B N5 H5C . . 120.0 ?
    C15 N6 C17 . . 109.2(6) ?
    C15 N6 Cd1 . . 133.1(4) ?
    C17 N6 Cd1 . . 116.9(4) ?
    O5 C1 O4 . . 123.9(7) ?
    O5 C1 C3 . . 118.0(6) ?
    O4 C1 C3 . . 118.1(6) ?
    O3 C2 O2 . . 122.1(5) ?
    O3 C2 C4 . . 118.5(5) ?
    O2 C2 C4 . . 119.4(5) ?
    C1 C3 C5 . . 113.5(5) ?
    C1 C3 C4 . . 116.0(5) ?
    C5 C3 C4 . . 100.6(5) ?
    C1 C3 H3A . . 108.8 ?
    C5 C3 H3A . . 108.8 ?
    C4 C3 H3A . . 108.8 ?
    C6 C4 C2 . . 111.7(5) ?
    C6 C4 C3 . . 100.7(4) ?
    C2 C4 C3 . . 116.0(5) ?
    C6 C4 H4A . . 109.4 ?
    C2 C4 H4A . . 109.4 ?
    C3 C4 H4A . . 109.4 ?
    O1 C5 C7 . . 101.5(5) ?
    O1 C5 C3 . . 102.9(4) ?
    C7 C5 C3 . . 110.8(6) ?
    O1 C5 H5A . . 113.5 ?
    C7 C5 H5A . . 113.5 ?
    C3 C5 H5A . . 113.5 ?
    O1 C6 C4 . . 103.6(5) ?
    O1 C6 C8 . . 101.7(5) ?
    C4 C6 C8 . . 110.3(5) ?
    O1 C6 H6A . . 113.4 ?
    C4 C6 H6A . . 113.4 ?
    C8 C6 H6A . . 113.4 ?
    C5 C7 C8 . . 102.5(5) ?
    C5 C7 H7A . . 111.3 ?
    C8 C7 H7A . . 111.3 ?
    C5 C7 H7B . . 111.3 ?
    C8 C7 H7B . . 111.3 ?
    H7A C7 H7B . . 109.2 ?
    C7 C8 C6 . . 101.2(5) ?
    C7 C8 H8A . . 111.5 ?
    C6 C8 H8A . . 111.5 ?
    C7 C8 H8B . . 111.5 ?
    C6 C8 H8B . . 111.5 ?
    H8A C8 H8B . . 109.4 ?
    N2 C9 N1 . . 123.5(5) ?
    N2 C9 S1 . . 114.1(5) ?
    N1 C9 S1 . . 122.4(5) ?
    C11 C10 S1 . . 109.4(5) ?
    C11 C10 H10A . . 125.3 ?
    S1 C10 H10A . . 125.3 ?
    C10 C11 N2 . . 117.4(6) ?
    C10 C11 H11A . . 121.3 ?
    N2 C11 H11A . . 121.3 ?
    N4 C12 N3 . . 125.1(6) ?
    N4 C12 S2 . . 113.7(5) ?
    N3 C12 S2 . . 121.2(5) ?
    C14 C13 S2 . . 110.6(5) ?
    C14 C13 H13A . . 124.7 ?
    S2 C13 H13A . . 124.7 ?
    C13 C14 N4 . . 116.1(6) ?
    C13 C14 H14A . . 122.0 ?
    N4 C14 H14A . . 122.0 ?
    N6 C15 N5 . . 124.2(6) ?
    N6 C15 S3 . . 114.7(5) ?
    N5 C15 S3 . . 121.0(5) ?
    C17 C16 S3 . . 109.7(6) ?
    C17 C16 H16A . . 125.1 ?
    S3 C16 H16A . . 125.1 ?
    C16 C17 N6 . . 117.3(7) ?
    C16 C17 H17A . . 121.3 ?
    N6 C17 H17A . . 121.3 ?
    H1 O1W H2 . . 104(3) ?
    H3 O2W H4 . . 103(10) ?
loop_
    _geom_torsion_atom_site_label_1
    _geom_torsion_atom_site_label_2
    _geom_torsion_atom_site_label_3
    _geom_torsion_atom_site_label_4
    _geom_torsion_site_symmetry_1
    _geom_torsion_site_symmetry_2
    _geom_torsion_site_symmetry_3
    _geom_torsion_site_symmetry_4
    _geom_torsion
    _geom_torsion_publ_flag
    O4 Cd1 O1 C6 . . . . -96.4(4) ?
    N2 Cd1 O1 C6 . . . . 79.4(4) ?
    O2 Cd1 O1 C6 . . . . -11.5(4) ?
    N6 Cd1 O1 C6 . . . . 169.7(4) ?
    O4 Cd1 O1 C5 . . . . 13.7(3) ?
    N2 Cd1 O1 C5 . . . . -170.6(3) ?
    O2 Cd1 O1 C5 . . . . 98.5(3) ?
    N6 Cd1 O1 C5 . . . . -80.2(3) ?
    O4 Cd1 O2 C2 . . . . 43.2(5) ?
    N4 Cd1 O2 C2 . . . . 133.4(5) ?
    N2 Cd1 O2 C2 . . . . -129.6(5) ?
    N6 Cd1 O2 C2 . . . . -33.4(8) ?
    O1 Cd1 O2 C2 . . . . -37.7(5) ?
    N4 Cd1 O4 C1 . . . . -139.6(5) ?
    O2 Cd1 O4 C1 . . . . -39.2(5) ?
    N6 Cd1 O4 C1 . . . . 124.4(5) ?
    O1 Cd1 O4 C1 . . . . 40.5(5) ?
    N4 Cd1 N2 C9 . . . . 103.8(5) ?
    O2 Cd1 N2 C9 . . . . 3.0(5) ?
    N6 Cd1 N2 C9 . . . . -160.3(5) ?
    O1 Cd1 N2 C9 . . . . -75.8(5) ?
    N4 Cd1 N2 C11 . . . . -78.4(4) ?
    O2 Cd1 N2 C11 . . . . -179.2(4) ?
    N6 Cd1 N2 C11 . . . . 17.6(4) ?
    O1 Cd1 N2 C11 . . . . 102.1(4) ?
    O4 Cd1 N4 C12 . . . . -1.8(5) ?
    N2 Cd1 N4 C12 . . . . -177.5(5) ?
    O2 Cd1 N4 C12 . . . . -85.0(5) ?
    N6 Cd1 N4 C12 . . . . 91.2(5) ?
    O4 Cd1 N4 C14 . . . . 173.2(4) ?
    N2 Cd1 N4 C14 . . . . -2.5(4) ?
    O2 Cd1 N4 C14 . . . . 90.0(4) ?
    N6 Cd1 N4 C14 . . . . -93.8(4) ?
    O4 Cd1 N6 C15 . . . . -109.7(5) ?
    N4 Cd1 N6 C15 . . . . 158.5(5) ?
    N2 Cd1 N6 C15 . . . . 61.7(6) ?
    O2 Cd1 N6 C15 . . . . -34.5(9) ?
    O1 Cd1 N6 C15 . . . . -30.3(5) ?
    O4 Cd1 N6 C17 . . . . 81.7(4) ?
    N4 Cd1 N6 C17 . . . . -10.0(5) ?
    N2 Cd1 N6 C17 . . . . -106.8(4) ?
    O2 Cd1 N6 C17 . . . . 156.9(5) ?
    O1 Cd1 N6 C17 . . . . 161.2(4) ?
    Cd1 O4 C1 O5 . . . . 144.3(5) ?
    Cd1 O4 C1 C3 . . . . -35.5(8) ?
    Cd1 O2 C2 O3 . . . . -154.3(4) ?
    Cd1 O2 C2 C4 . . . . 28.5(8) ?
    O5 C1 C3 C5 . . . . 145.8(6) ?
    O4 C1 C3 C5 . . . . -34.4(7) ?
    O5 C1 C3 C4 . . . . -98.4(7) ?
    O4 C1 C3 C4 . . . . 81.4(7) ?
    O3 C2 C4 C6 . . . . -137.0(6) ?
    O2 C2 C4 C6 . . . . 40.3(7) ?
    O3 C2 C4 C3 . . . . 108.4(6) ?
    O2 C2 C4 C3 . . . . -74.4(7) ?
    C1 C3 C4 C6 . . . . -122.3(5) ?
    C5 C3 C4 C6 . . . . 0.7(6) ?
    C1 C3 C4 C2 . . . . -1.6(8) ?
    C5 C3 C4 C2 . . . . 121.4(5) ?
    C6 O1 C5 C7 . . . . -57.5(5) ?
    Cd1 O1 C5 C7 . . . . 179.9(4) ?
    C6 O1 C5 C3 . . . . 57.3(5) ?
    Cd1 O1 C5 C3 . . . . -65.4(5) ?
    C1 C3 C5 O1 . . . . 89.2(6) ?
    C4 C3 C5 O1 . . . . -35.5(6) ?
    C1 C3 C5 C7 . . . . -163.0(5) ?
    C4 C3 C5 C7 . . . . 72.4(6) ?
    C5 O1 C6 C4 . . . . -57.1(5) ?
    Cd1 O1 C6 C4 . . . . 63.2(5) ?
    C5 O1 C6 C8 . . . . 57.4(5) ?
    Cd1 O1 C6 C8 . . . . 177.8(3) ?
    C2 C4 C6 O1 . . . . -89.0(5) ?
    C3 C4 C6 O1 . . . . 34.7(5) ?
    C2 C4 C6 C8 . . . . 162.8(5) ?
    C3 C4 C6 C8 . . . . -73.5(6) ?
    O1 C5 C7 C8 . . . . 35.3(6) ?
    C3 C5 C7 C8 . . . . -73.4(6) ?
    C5 C7 C8 C6 . . . . -0.1(7) ?
    O1 C6 C8 C7 . . . . -35.5(6) ?
    C4 C6 C8 C7 . . . . 74.0(6) ?
    C11 N2 C9 N1 . . . . -179.0(5) ?
    Cd1 N2 C9 N1 . . . . -0.9(9) ?
    C11 N2 C9 S1 . . . . 0.1(6) ?
    Cd1 N2 C9 S1 . . . . 178.1(3) ?
    C10 S1 C9 N2 . . . . -0.6(5) ?
    C10 S1 C9 N1 . . . . 178.4(5) ?
    C9 S1 C10 C11 . . . . 1.0(5) ?
    S1 C10 C11 N2 . . . . -1.2(7) ?
    C9 N2 C11 C10 . . . . 0.7(8) ?
    Cd1 N2 C11 C10 . . . . -177.5(4) ?
    C14 N4 C12 N3 . . . . 179.4(6) ?
    Cd1 N4 C12 N3 . . . . -5.1(9) ?
    C14 N4 C12 S2 . . . . 0.2(7) ?
    Cd1 N4 C12 S2 . . . . 175.7(2) ?
    C13 S2 C12 N4 . . . . -0.8(5) ?
    C13 S2 C12 N3 . . . . -180.0(5) ?
    C12 S2 C13 C14 . . . . 1.1(5) ?
    S2 C13 C14 N4 . . . . -1.2(7) ?
    C12 N4 C14 C13 . . . . 0.6(8) ?
    Cd1 N4 C14 C13 . . . . -175.2(4) ?
    C17 N6 C15 N5 . . . . 178.0(6) ?
    Cd1 N6 C15 N5 . . . . 8.8(10) ?
    C17 N6 C15 S3 . . . . 0.1(7) ?
    Cd1 N6 C15 S3 . . . . -169.1(3) ?
    C16 S3 C15 N6 . . . . 0.6(5) ?
    C16 S3 C15 N5 . . . . -177.3(6) ?
    C15 S3 C16 C17 . . . . -1.2(6) ?
    S3 C16 C17 N6 . . . . 1.5(8) ?
    C15 N6 C17 C16 . . . . -1.1(9) ?
    Cd1 N6 C17 C16 . . . . 170.1(5) ?
loop_
    _geom_hbond_atom_site_label_D
    _geom_hbond_atom_site_label_H
    _geom_hbond_atom_site_label_A
    _geom_hbond_site_symmetry_A
    _geom_hbond_distance_DH
    _geom_hbond_distance_HA
    _geom_hbond_distance_DA
    _geom_hbond_angle_DHA
    N1 H1A O2 . 0.86 2.04 2.867(6) 161.1
    N1 H1B O3 3_575 0.86 2.19 2.931(6) 143.9
    N3 H3B O4 . 0.86 2.00 2.803(7) 155.7
    N3 H3C O1W 1_455 0.86 2.14 2.965(7) 160.1
    N5 H5B O1 . 0.86 2.15 2.917(7) 148.6
    N5 H5C O3 1_655 0.86 2.46 3.177(7) 141.0
    N5 H5C O2W 2_655 0.86 2.47 3.052(9) 125.3
    O1W H1 O5 2_645 0.855(19) 1.97(2) 2.817(6) 174(7)
    O1W H2 O3 1_645 0.849(19) 2.03(2) 2.865(6) 168(6)
    O2W H3 O5 2_545 0.86(6) 2.25(6) 2.996(9) 145(9)
    O2W H4 O5 . 0.88(7) 2.12(4) 2.962(10) 162(12)
data_global
_journal_date_recd_electronic     2010-06-15
_journal_date_accepted     2010-07-08
_journal_name_full     'Acta Crystallographica, Section E'
_journal_year     2010
_journal_volume     66
_journal_issue      8
_journal_page_first     m961
_journal_page_last     m962
_journal_paper_category     QM
_journal_coeditor_code     WM2366
_publ_contact_author_name     'Qiu-Yue Lin'
_publ_contact_author_address
;
  Zhejiang Key Laboratory for Reactive Chemistry on Solid Surfaces,
  Institute of Physical Chemistry,
  Zhejiang Normal University,
  Jinhua, Zhejiang 321004,
  People's Republic of China
  College of Chemistry and Life Science,
  Zhejiang Normal University,
  Jinhua 321004, Zhejiang,
  People's Republic of China
;
_publ_contact_author_email     'sky51@zjnu.cn'
_publ_contact_author_fax     '86-579-82282269'
_publ_contact_author_phone     '86-579-82283353'
_publ_section_title
;\
Tris(2-amino-1,3-thiazole-\k<i>N</i>^3^)(7-oxabicyclo[2.2.1]heptane-2,3-\
dicarboxylato-\k^3^<i>O</i>^2^,<i>O</i>^3^,<i>O</i>^7^)cadmium(II) dihydrate
;
loop_
    _publ_author_name
    _publ_author_address
    'Na Wang'
;
  Zhejiang Key Laboratory for Reactive Chemistry on Solid Surfaces,
  Institute of Physical Chemistry,
  Zhejiang Normal University,
  Jinhua, Zhejiang 321004,
  People's Republic of China
and
  College of Chemistry and Life Science,
  Zhejiang Normal University,
  Jinhua 321004, Zhejiang,
  People's Republic of China
;
    'Yi-Zhou Wu'
;
  College of Public Administration,
  Zhejiang University,
  Hangzhou, 310027, Zhejiang ,
  People's Republic of China
;
    'Qiu-Yue Lin'
;
  Zhejiang Key Laboratory for Reactive Chemistry on Solid Surfaces,
  Institute of Physical Chemistry,
  Zhejiang Normal University,
  Jinhua, Zhejiang 321004,
  People's Republic of China
and
  College of Chemistry and Life Science,
  Zhejiang Normal University,
  Jinhua 321004, Zhejiang,
  People's Republic of China
;
