# Supplementary material for: Tris(2-amino-1,3-thia­zole-κN 3)(7-oxa­bicyclo­[2.2.1]heptane-2,3-dicarboxyl­ato-κ3 O 2,O 3,O 7)cadmium(II) dihydrate
Source: Acta Crystallogr Sect E Struct Rep Online. 2010 Jul 17;66(Pt 8):m961–2. doi: 10.1107/S1600536810027170 (PMC3007392; doi:10.1107/S1600536810027170)
Supplement: Supplementary file 2 [file e-66-0m961-Isup2.hkl]

# 
# h,k,l, Fc-squared, Fo-squared, sigma(Fo-squared) and status flag 
# 
data_I
_shelx_title ' A in Pn                     New: P21/c' 
_shelx_refln_list_code          4 
_shelx_F_calc_maximum      312.76 
_exptl_crystal_F_000      1280.00 
_reflns_d_resolution_high  0.7679 
 
loop_ 
 _symmetry_equiv_pos_as_xyz 
 'x, y, z' 
 '-x, y+1/2, -z+1/2' 
 '-x, -y, -z' 
 'x, -y-1/2, z-1/2' 
 
_cell_length_a     9.6457 
_cell_length_b     9.9255 
_cell_length_c    25.4653 
_cell_angle_alpha  90.000 
_cell_angle_beta  101.980 
_cell_angle_gamma  90.000 
 
_shelx_F_squared_multiplier     1.000 
 
loop_ 
 _refln_index_h 
 _refln_index_k 
 _refln_index_l 
 _refln_F_squared_calc 
 _refln_F_squared_meas 
 _refln_F_squared_sigma 
 _refln_observed_status 
   1   0   0     3017.44     3737.92    179.82 o 
   2   0   0    18772.93    22195.04   1202.50 o 
   3   0   0      348.09      449.13     75.52 o 
   4   0   0     4950.84     5355.84    377.49 o 
   5   0   0    10559.43     9797.85    618.95 o 
   6   0   0      245.20      162.01     85.27 o 
   7   0   0       23.77       38.32     92.90 o 
   8   0   0    10706.76    12309.60    640.93 o 
   9   0   0       26.80      131.05    142.47 o 
  10   0   0     3752.89     4234.17    418.07 o 
  11   0   0     1107.06     1281.20    418.80 o 
  12   0   0       87.57      461.21    422.49 o 
   1   1   0    38088.09    39462.45   1704.90 o 
   2   1   0    20124.86    19150.60    602.95 o 
   3   1   0     5744.65     5687.01    196.35 o 
   4   1   0    11281.72    11536.20    352.61 o 
   5   1   0      276.88      326.98     52.86 o 
   6   1   0     2633.14     2680.87    140.70 o 
   7   1   0      321.65      216.54    113.33 o 
   8   1   0      698.78      682.08    148.08 o 
   9   1   0     2406.96     2689.95    265.28 o 
  10   1   0      483.93      517.66    232.76 o 
  11   1   0      734.81      495.82    398.50 o 
  12   1   0      343.55      279.81    207.13 o 
   0   2   0     4557.21     5278.35    291.87 o 
   1   2   0      609.99      558.39     54.00 o 
   2   2   0      125.71      112.64     37.08 o 
   3   2   0    28885.05    28720.79    677.79 o 
   4   2   0      155.16      120.58     36.76 o 
   5   2   0    31618.75    32394.84    871.34 o 
   6   2   0      733.05      832.76     95.62 o 
   7   2   0      254.36      195.54     71.33 o 
   8   2   0      842.25      772.98    120.62 o 
   9   2   0        1.19       54.47    121.45 o 
  10   2   0      420.00      458.20    159.32 o 
  11   2   0      205.87      364.36    263.95 o 
  12   2   0       14.50      144.00    276.95 o 
   1   3   0    10134.98     9890.76    384.57 o 
   2   3   0     4650.82     4856.75    159.88 o 
   3   3   0     2981.43     2878.25     99.23 o 
   4   3   0     2126.77     2297.22    112.44 o 
   5   3   0     2244.60     2291.98    120.07 o 
   6   3   0     2775.29     2719.15    153.45 o 
   7   3   0     4531.59     4925.12    268.15 o 
   8   3   0       56.48      180.37     84.80 o 
   9   3   0      189.51      -40.76    269.93 o 
  10   3   0       97.09      101.96    151.58 o 
  11   3   0      502.00       70.88    180.33 o 
   0   4   0     3638.79     3448.55    185.13 o 
   1   4   0     1018.70     1002.78     93.69 o 
   2   4   0     1199.65     1187.16    186.08 o 
   3   4   0      587.44      531.48     49.74 o 
   4   4   0     2809.17     2834.21    112.82 o 
   5   4   0     2286.43     2151.73    102.71 o 
   6   4   0     1357.53     1487.42    121.95 o 
   7   4   0     1098.59     1074.62    115.97 o 
   8   4   0     2522.33     2447.48    211.45 o 
   9   4   0       24.42     -104.12    104.12 o 
  10   4   0      343.24      195.99    162.07 o 
  11   4   0        0.39     -159.47    159.47 o 
   1   5   0        4.26      716.11     94.55 o 
   2   5   0     4280.94     5688.74    521.67 o 
   3   5   0      219.57     1105.29    135.59 o 
   4   5   0       25.06      373.57    155.34 o 
   5   5   0      529.81      609.68     71.17 o 
   6   5   0       54.66       -4.52     68.31 o 
   7   5   0      145.93      205.10     94.29 o 
   8   5   0      112.79      170.94    100.50 o 
   9   5   0        2.97      -29.31    103.96 o 
  10   5   0        0.30       73.19    156.40 o 
  11   5   0        0.28     -181.24    211.99 o 
   0   6   0     2062.31     2336.51    161.29 o 
   1   6   0        3.95      337.46    168.29 o 
   2   6   0     1824.55     1882.14    151.06 o 
   3   6   0      265.60      277.81     68.25 o 
   4   6   0     1309.17     1627.29    212.94 o 
   5   6   0      541.18      664.00     95.11 o 
   6   6   0      337.15      506.83    145.60 o 
   7   6   0       12.62       50.00     83.89 o 
   8   6   0        0.30       16.56     94.68 o 
   9   6   0      463.17      270.03    125.67 o 
  10   6   0       45.19      109.52    135.94 o 
   1   7   0       77.78        1.85     82.08 o 
   2   7   0      588.93      549.53    103.15 o 
   3   7   0      312.63      337.75     89.05 o 
   4   7   0      175.65      207.26    252.56 o 
   5   7   0      128.36       95.64    131.48 o 
   6   7   0     1354.69     1307.54    231.77 o 
   7   7   0       45.46       44.65    101.22 o 
   8   7   0        6.32      111.70    105.17 o 
   9   7   0        7.57       46.86    152.31 o 
  10   7   0       12.87      -85.20    160.81 o 
   0   8   0     2605.58     3064.52    405.46 o 
   1   8   0        1.56       19.21     95.91 o 
   2   8   0     1253.92     1313.22    223.34 o 
   3   8   0     2252.57     2119.75    642.14 o 
   4   8   0       32.25      -66.93    123.35 o 
   5   8   0     1135.32      784.54    498.14 o 
   6   8   0      228.88      -62.36    145.09 o 
   7   8   0       39.77      185.29    138.30 o 
   8   8   0      772.20      618.30    243.90 o 
   9   8   0        0.13      200.70    146.04 o 
   1   9   0     2031.34     2110.20    313.38 o 
   2   9   0     3570.87     3221.92    315.22 o 
   3   9   0        0.90       21.49    151.81 o 
   4   9   0     1580.94     1230.93    387.45 o 
   5   9   0        9.36      -15.87    167.67 o 
   6   9   0      362.09      289.99    194.36 o 
   7   9   0       53.44       34.49    152.89 o 
   8   9   0      135.66      255.34    241.51 o 
   0  10   0     5012.32     5418.06    617.20 o 
   1  10   0      654.64      687.96    167.89 o 
   2  10   0      488.00      317.12    140.95 o 
   3  10   0     1951.02     2080.96    464.10 o 
   4  10   0       69.01      250.86    276.75 o 
   5  10   0      895.72      589.03    384.56 o 
   6  10   0      109.20      115.65    209.14 o 
   7  10   0      376.06      545.75    208.51 o 
   1  11   0     1155.38     1709.03    363.95 o 
   2  11   0      837.37      897.77    183.88 o 
   3  11   0      588.73      384.76    297.65 o 
   4  11   0      626.01      116.37    315.17 o 
   5  11   0      309.42      -64.71    334.39 o 
   6  11   0      337.69      747.12    272.43 o 
   0  12   0     1175.94      834.92    287.70 o 
   1  12   0       91.40      123.09    159.36 o 
   2  12   0      305.12      413.89    199.45 o 
   3  12   0     1098.00      692.36    371.52 o 
   4  12   0       60.10      494.96    374.01 o 
 -12   1   1      271.14      440.99    213.88 o 
 -11   1   1        3.35      231.08    162.79 o 
 -10   1   1       70.28      -22.04    138.36 o 
  -9   1   1      575.91      473.32    196.78 o 
  -8   1   1        0.32      -73.59     87.79 o 
  -7   1   1      113.09       43.34     73.35 o 
  -6   1   1      459.94      511.40     64.68 o 
  -5   1   1     2006.23     1726.02    137.74 o 
  -4   1   1    14485.98    14692.74    434.68 o 
  -3   1   1     2921.22     3598.97    161.95 o 
  -2   1   1       40.76       76.95     24.34 o 
  -1   1   1       75.28      112.14     16.49 o 
   0   1   1      154.56      151.31     18.71 o 
   1   1   1     5215.48     5194.84    145.25 o 
   2   1   1    24153.42    22280.32    601.15 o 
   3   1   1     3429.15     3440.32    149.28 o 
   4   1   1      866.65      825.16     64.30 o 
   5   1   1      133.45       92.63     44.71 o 
   6   1   1     3002.68     2921.65    149.20 o 
   7   1   1       71.01       56.24     87.64 o 
   8   1   1      666.93      733.40    155.29 o 
   9   1   1      177.97      253.54    133.46 o 
  10   1   1       23.40       -4.78    137.23 o 
  11   1   1       19.59       19.66    147.95 o 
  12   1   1        3.60       43.22    193.12 o 
 -12   2   1        5.56      -14.64    204.17 o 
 -11   2   1       33.68      -17.37    148.72 o 
 -10   2   1       45.96       69.89    138.39 o 
  -9   2   1      281.65       84.31    115.63 o 
  -8   2   1      812.26      993.55    132.93 o 
  -7   2   1     1718.26     1720.58    125.08 o 
  -6   2   1     4288.04     4601.65    222.25 o 
  -5   2   1      193.42      209.47     49.17 o 
  -4   2   1     2198.27     2227.36    122.84 o 
  -3   2   1    20525.12    20172.42    513.18 o 
  -2   2   1     2228.50     2335.10     97.80 o 
  -1   2   1       39.79       -5.88     28.60 o 
   0   2   1     1232.47     1504.48     73.15 o 
   1   2   1    18665.83    18324.21    687.04 o 
   2   2   1    17283.17    17500.60    503.99 o 
   3   2   1    10497.30    11045.46    278.87 o 
   4   2   1    14931.64    14026.41    395.21 o 
   5   2   1        2.39       30.39     45.05 o 
   6   2   1      140.28      121.34     60.78 o 
   7   2   1     1491.39     1279.00    112.49 o 
   8   2   1      518.06      598.25    127.71 o 
   9   2   1        5.52      -55.31    114.03 o 
  10   2   1      573.20      336.95    150.87 o 
  11   2   1       22.17     -134.54    164.32 o 
  12   2   1      218.94      545.19    235.91 o 
 -12   3   1      114.41       73.47    326.22 o 
 -11   3   1       14.07      -16.64    346.78 o 
 -10   3   1      225.87      406.05    169.49 o 
  -9   3   1     1577.33     1016.86    198.56 o 
  -8   3   1     1692.41     1681.22    145.66 o 
  -7   3   1     3637.63     3535.07    189.85 o 
  -6   3   1       14.10        4.04     56.15 o 
  -5   3   1     6398.52     6408.93    215.03 o 
  -4   3   1     4540.91     4878.83    156.06 o 
  -3   3   1      537.33      494.05     45.46 o 
  -2   3   1     2753.56     2775.36    158.88 o 
  -1   3   1    14627.33    15210.82    509.84 o 
   0   3   1     5277.45     5147.12    191.27 o 
   1   3   1     7850.57     7549.87    302.65 o 
   2   3   1      866.45      925.65     72.40 o 
   3   3   1    15318.16    15223.20    393.15 o 
   4   3   1     1668.07     1664.93    144.37 o 
   5   3   1     5615.78     5274.62    205.15 o 
   6   3   1     4051.32     3672.17    182.18 o 
   7   3   1      181.87       84.05     72.88 o 
   8   3   1     1179.58      939.85    117.36 o 
   9   3   1      448.12      672.91    363.40 o 
  10   3   1        0.40     -137.88    137.88 o 
  11   3   1      489.29      604.17    225.80 o 
 -11   4   1     1376.05     1416.03    269.52 o 
 -10   4   1      153.32      136.35    154.17 o 
  -9   4   1     1397.76     1410.68    179.37 o 
  -8   4   1     1371.39     1512.49    148.82 o 
  -7   4   1      374.44      575.28     95.27 o 
  -6   4   1     1946.06     2150.70    176.85 o 
  -5   4   1     1698.41     1961.68    113.29 o 
  -4   4   1       50.07      141.76     40.49 o 
  -3   4   1    17530.98    17185.88    440.89 o 
  -2   4   1     2600.97     2598.53    349.52 o 
  -1   4   1    13208.35    13902.00    530.08 o 
   0   4   1    14691.05    15079.43    474.82 o 
   1   4   1    20241.51    19413.69    857.53 o 
   2   4   1    12686.46    12936.33    510.58 o 
   3   4   1      127.92      121.20     27.56 o 
   4   4   1      419.58      471.39     47.60 o 
   5   4   1     7851.03     7627.56    266.56 o 
   6   4   1      894.48      972.54    143.29 o 
   7   4   1     4052.47     4059.81    226.65 o 
   8   4   1       15.93       -4.72     99.07 o 
   9   4   1     1611.81     1644.70    245.38 o 
  10   4   1      374.83      412.43    182.45 o 
  11   4   1       94.14      140.20    194.82 o 
 -11   5   1      115.38      505.59    195.30 o 
 -10   5   1     1369.44     1334.43    241.36 o 
  -9   5   1     1176.06     1186.16    167.97 o 
  -8   5   1     2036.68     2157.39    426.38 o 
  -7   5   1     1261.25     1139.51    138.44 o 
  -6   5   1      777.40      686.56     90.93 o 
  -5   5   1     1010.95     1020.27     83.44 o 
  -4   5   1     4914.55     4847.94    187.31 o 
  -3   5   1     5657.77     5718.52    382.54 o 
  -2   5   1     8517.98     9298.43    425.84 o 
  -1   5   1     3050.61     3260.90    156.44 o 
   0   5   1    17689.90    17487.54    550.18 o 
   1   5   1    16922.32    16977.67    664.33 o 
   2   5   1      358.16     1020.23    296.21 o 
   3   5   1    11120.94    11224.04    406.62 o 
   4   5   1     3050.06     3134.03    162.87 o 
   5   5   1     2864.87     2960.79    150.97 o 
   6   5   1       49.47       30.28     66.53 o 
   7   5   1       56.09      272.86     95.71 o 
   8   5   1     2996.46     3423.29    389.85 o 
   9   5   1     1005.05     1013.29    157.09 o 
  10   5   1      569.61      773.64    208.42 o 
  11   5   1      895.57      457.13    214.74 o 
 -10   6   1        3.07      -26.12    130.91 o 
  -9   6   1      749.40      829.18    155.85 o 
  -8   6   1     1342.80     1701.35    233.29 o 
  -7   6   1     1165.84      954.12    123.18 o 
  -6   6   1     9473.52     9229.75    372.43 o 
  -5   6   1      228.22      291.07     75.36 o 
  -4   6   1     3331.54     3575.04    264.66 o 
  -3   6   1     4828.35     5080.54    366.36 o 
  -2   6   1      791.85     1119.18    143.12 o 
  -1   6   1     6625.55     6932.77    515.59 o 
   0   6   1     5774.44     5910.79    238.44 o 
   1   6   1     3488.59     3826.91    230.81 o 
   2   6   1    19663.27    19756.97    890.59 o 
   3   6   1       21.27       60.07     55.29 o 
   4   6   1     4344.70     4745.35    232.38 o 
   5   6   1     2953.78     3224.70    223.81 o 
   6   6   1     3586.36     3446.08    192.09 o 
   7   6   1     3094.17     3311.03    337.16 o 
   8   6   1        5.68      -45.85     98.62 o 
   9   6   1       62.60       37.10    119.08 o 
  10   6   1     1682.96     2015.55    246.30 o 
 -10   7   1      618.81      595.07    197.85 o 
  -9   7   1      153.41      184.61    147.04 o 
  -8   7   1      973.60      705.78    154.91 o 
  -7   7   1      947.59     1038.73    148.08 o 
  -6   7   1       57.76      -17.44    140.95 o 
  -5   7   1     6291.15     6833.98    441.99 o 
  -4   7   1     3229.13     3457.16    278.82 o 
  -3   7   1     4148.97     4403.36    590.82 o 
  -2   7   1     3824.44     4233.14    242.57 o 
  -1   7   1     4456.35     4437.75    477.29 o 
   0   7   1     2697.89     2799.56    257.23 o 
   1   7   1     1262.40     1244.13    170.97 o 
   2   7   1      863.58     1072.97    168.34 o 
   3   7   1     1062.59     1256.86    119.96 o 
   4   7   1     1901.52     1960.06    128.83 o 
   5   7   1     3694.04     4053.28    243.76 o 
   6   7   1     4264.98     4461.68    269.03 o 
   7   7   1        0.61       23.67    105.79 o 
   8   7   1     1589.12     1665.55    182.07 o 
   9   7   1      366.29      192.84    161.10 o 
  10   7   1      143.45        6.79    219.66 o 
  -9   8   1      135.41       84.02    254.55 o 
  -8   8   1      213.90      129.51    200.69 o 
  -7   8   1      335.36      156.25    453.05 o 
  -6   8   1     2534.36     2197.15    299.03 o 
  -5   8   1        1.88     -116.26    142.98 o 
  -4   8   1      554.13      474.50    138.28 o 
  -3   8   1     5591.58     4617.49    625.77 o 
  -2   8   1      172.64       40.70    108.76 o 
  -1   8   1      369.77      419.19    125.19 o 
   0   8   1      304.80      201.74    122.59 o 
   1   8   1      182.48      143.65    103.23 o 
   2   8   1      918.02      837.25    149.94 o 
   3   8   1     1544.39     1549.69    176.62 o 
   4   8   1      535.60      268.36    143.49 o 
   5   8   1     1856.34     2212.11    293.87 o 
   6   8   1      277.53      117.93    125.57 o 
   7   8   1     1512.39      804.26    255.94 o 
   8   8   1      536.07      496.54    144.71 o 
   9   8   1      128.02      249.38    183.37 o 
  -8   9   1      526.22      298.65    264.20 o 
  -7   9   1      199.47       44.80    213.28 o 
  -6   9   1       30.29     -143.03    162.99 o 
  -5   9   1     1925.70     1419.47    363.45 o 
  -4   9   1      886.96      905.10    328.81 o 
  -3   9   1        9.33     -107.11    190.14 o 
  -2   9   1        3.10       39.95     94.99 o 
  -1   9   1     1529.06     1399.07    201.27 o 
   0   9   1     1328.56     1140.62    412.58 o 
   1   9   1       48.45     -103.20    103.20 o 
   2   9   1       96.36      153.62    117.47 o 
   3   9   1      132.03      180.32    109.18 o 
   4   9   1      619.33      779.37    359.97 o 
   5   9   1      468.31      328.50    193.19 o 
   6   9   1      132.32      189.19    181.84 o 
   7   9   1      211.48      273.91    161.25 o 
   8   9   1      144.24      145.84    216.82 o 
  -7  10   1        8.87       77.99    169.04 o 
  -6  10   1      136.65      -22.67    314.13 o 
  -5  10   1       94.58       43.20    331.10 o 
  -4  10   1        5.12     -183.07    240.51 o 
  -3  10   1      207.71      105.02    261.02 o 
  -2  10   1      418.27      471.11    204.23 o 
  -1  10   1      209.23      153.29    194.12 o 
   0  10   1      251.08      200.18    134.66 o 
   1  10   1       27.80      130.57    126.80 o 
   2  10   1      280.13      373.94    139.32 o 
   3  10   1       36.99       -2.50    231.40 o 
   4  10   1       34.13      196.71    279.43 o 
   5  10   1      589.72      456.13    359.67 o 
   6  10   1       17.49        0.89    193.10 o 
   7  10   1      109.51      -44.31    162.37 o 
  -6  11   1       42.74      106.28    227.70 o 
  -5  11   1        1.43       50.07    326.82 o 
  -4  11   1       16.57     -211.34    270.18 o 
  -3  11   1       81.01      160.87    285.81 o 
  -2  11   1      156.37      135.26    137.59 o 
  -1  11   1        9.27      152.19    141.75 o 
   0  11   1      112.97      124.02    154.35 o 
   1  11   1        2.80      118.38    140.89 o 
   2  11   1       75.20       97.41    140.35 o 
   3  11   1        3.39       17.17    114.20 o 
   4  11   1      132.92     -171.03    260.92 o 
   5  11   1       41.66      132.10    350.91 o 
   6  11   1      171.81      372.64    244.88 o 
  -4  12   1      108.15      283.91    366.14 o 
  -3  12   1       30.55     -218.51    290.98 o 
  -2  12   1       19.54      110.09    149.25 o 
  -1  12   1       93.89     -157.02    161.82 o 
   0  12   1        0.20       32.32    180.63 o 
   1  12   1       37.08      -60.08    152.08 o 
   2  12   1       22.20      175.17    156.28 o 
   3  12   1       91.22      521.84    348.52 o 
   4  12   1      122.57      319.25    358.18 o 
 -12   0   2     1049.90     1503.69    524.62 o 
 -11   0   2       27.87     -191.83    276.25 o 
 -10   0   2      848.50      163.16    248.08 o 
  -9   0   2     2391.18     2320.09    451.75 o 
  -8   0   2        0.79      115.27    113.01 o 
  -7   0   2      152.83      166.24     96.36 o 
  -6   0   2     4204.51     5037.22    302.66 o 
  -5   0   2     6637.60     7772.43    518.43 o 
  -4   0   2     9436.60    10621.46    639.30 o 
  -3   0   2      150.61       88.18     56.58 o 
  -2   0   2      274.03      211.13     47.88 o 
  -1   0   2    29216.93    30893.48   1341.88 o 
   0   0   2    10588.02    11202.07    838.40 o 
   1   0   2    48985.50    49204.89   2082.54 o 
   2   0   2       27.18       53.62     31.50 o 
   3   0   2     8066.28     7284.75    371.32 o 
   4   0   2    14362.01    14266.93    839.23 o 
   5   0   2        5.82      -22.92     56.20 o 
   6   0   2    11202.51    12159.37    593.27 o 
   7   0   2      377.12      432.36    120.25 o 
   8   0   2     1992.65     2440.04    355.74 o 
   9   0   2     1092.03      919.85    201.11 o 
  10   0   2        8.19     -116.13    157.64 o 
  11   0   2      697.81     1073.48    253.47 o 
  12   0   2      359.39      441.01    255.63 o 
 -12   1   2       14.36     -174.23    174.23 o 
 -11   1   2     1373.40     1272.11    255.47 o 
 -10   1   2      513.34      595.23    168.44 o 
  -9   1   2      984.22      799.80    165.83 o 
  -8   1   2     5150.06     5373.06    290.60 o 
  -7   1   2       31.33        1.59     72.33 o 
  -6   1   2     7555.45     7664.80    327.58 o 
  -5   1   2      927.73      775.74     83.01 o 
  -4   1   2      157.42      122.02     37.72 o 
  -3   1   2    26241.70    25185.72    739.64 o 
  -2   1   2      967.73      762.08     61.77 o 
  -1   1   2    11026.35    10521.11    357.40 o 
   0   1   2    45933.11    45913.72   1370.75 o 
   1   1   2     3787.41     3512.11    104.73 o 
   2   1   2    97815.89    97231.06   2535.97 o 
   3   1   2     4289.88     3926.81    145.93 o 
   4   1   2     2307.52     2396.35    133.13 o 
   5   1   2    17338.53    16683.19    505.45 o 
   6   1   2     1586.18     1571.31    185.93 o 
   7   1   2     2981.97     3214.64    207.12 o 
   8   1   2     1676.74     1829.82    169.92 o 
   9   1   2       27.14       40.09    122.63 o 
  10   1   2     2141.23     2087.84    498.92 o 
  11   1   2       31.10      239.76    174.79 o 
  12   1   2      199.43      318.08    211.79 o 
 -12   2   2      214.39      478.07    326.27 o 
 -11   2   2      322.83      127.64    162.85 o 
 -10   2   2      264.28      487.77    193.36 o 
  -9   2   2     2469.43     2863.64    267.68 o 
  -8   2   2       51.66      -11.04     88.89 o 
  -7   2   2     2318.12     2392.77    176.32 o 
  -6   2   2      682.63      551.91     75.61 o 
  -5   2   2     3143.48     3302.67    145.57 o 
  -4   2   2     5651.91     5727.56    186.27 o 
  -3   2   2      145.34      143.29     41.10 o 
  -2   2   2      131.86       76.23     28.01 o 
  -1   2   2     3010.88     2819.82    105.54 o 
   0   2   2     5967.06     5494.08    218.92 o 
   1   2   2    34352.20    35604.39    930.48 o 
   2   2   2    16936.12    16651.92    486.22 o 
   3   2   2     4162.90     3862.19    123.13 o 
   4   2   2     5558.79     5432.21    172.51 o 
   5   2   2     6691.25     6695.44    258.69 o 
   6   2   2     2266.97     2333.56    154.10 o 
   7   2   2     1677.73     1738.47    129.94 o 
   8   2   2      147.73      117.80     99.63 o 
   9   2   2     1059.74     1017.70    262.26 o 
  10   2   2       21.18       64.08    136.08 o 
  11   2   2      511.90      579.77    207.36 o 
 -12   3   2        3.28      -94.39    191.12 o 
 -11   3   2      704.40      864.61    275.45 o 
 -10   3   2       94.34      345.80    166.03 o 
  -9   3   2        5.03      -21.53    128.99 o 
  -8   3   2     1028.45     1229.90    126.12 o 
  -7   3   2     3416.64     3383.55    183.62 o 
  -6   3   2     6591.23     6961.08    260.29 o 
  -5   3   2     2298.48     2364.75    123.35 o 
  -4   3   2     2025.15     2158.68    107.32 o 
  -3   3   2    28468.36    29196.72    774.73 o 
  -2   3   2      778.16      760.10     74.46 o 
  -1   3   2     4221.78     4512.46    163.73 o 
   0   3   2     3670.39     3735.40    152.88 o 
   1   3   2    16842.69    16128.38    617.65 o 
   2   3   2    31554.65    31657.89    969.25 o 
   3   3   2      678.41      753.45     53.18 o 
   4   3   2        0.91       -1.77     32.98 o 
   5   3   2     7872.93     8062.93    277.29 o 
   6   3   2     1325.35     1309.24    110.14 o 
   7   3   2     4437.08     4474.11    221.99 o 
   8   3   2       14.56       39.12     86.75 o 
   9   3   2      583.52      286.22    139.60 o 
  10   3   2      690.99      753.32    194.86 o 
  11   3   2      439.88      388.22    207.33 o 
 -11   4   2       50.69      253.21    179.05 o 
 -10   4   2       10.17      -73.94    131.54 o 
  -9   4   2     1134.61     1054.01    153.10 o 
  -8   4   2      113.69      118.03     88.24 o 
  -7   4   2      731.54      750.72     98.31 o 
  -6   4   2      816.11     1009.01     92.87 o 
  -5   4   2      390.96      339.39     54.90 o 
  -4   4   2     3686.38     3623.15    131.39 o 
  -3   4   2      729.63     1192.67    218.75 o 
  -2   4   2     4433.16     4884.81    301.41 o 
  -1   4   2      957.17     1081.02    138.09 o 
   0   4   2     2965.82     3147.17    125.60 o 
   1   4   2     5659.29     6172.60    375.93 o 
   2   4   2     1152.92      910.39    193.62 o 
   3   4   2     2226.18     2360.22    109.33 o 
   4   4   2       51.92       83.59     36.64 o 
   5   4   2      618.93      603.80     93.78 o 
   6   4   2      130.06       56.58     63.08 o 
   7   4   2     3669.58     3380.42    223.17 o 
   8   4   2       18.03      -56.01     87.04 o 
   9   4   2      378.86      493.17    132.33 o 
  10   4   2       32.39       71.38    153.49 o 
  11   4   2       89.39       17.83    181.03 o 
 -11   5   2       44.03     -169.44    169.44 o 
 -10   5   2       54.52      176.91    163.81 o 
  -9   5   2      232.11      487.76    158.56 o 
  -8   5   2      535.44      575.27    122.36 o 
  -7   5   2      122.23      399.64     96.49 o 
  -6   5   2      184.35      388.68     86.70 o 
  -5   5   2      691.57      774.27     85.55 o 
  -4   5   2     1577.05     2902.71    320.03 o 
  -3   5   2      564.85     1549.45    268.98 o 
  -2   5   2        0.37     2243.44    343.15 o 
  -1   5   2        2.72      556.78    154.80 o 
   0   5   2      270.89      216.13     67.11 o 
   1   5   2     1208.98     1401.04    266.34 o 
   2   5   2     1333.99     1244.66     96.95 o 
   3   5   2      413.38      253.83     82.84 o 
   4   5   2      108.14      150.68     45.22 o 
   5   5   2      597.01      522.69     84.85 o 
   6   5   2       87.25       30.85     69.13 o 
   7   5   2      130.66       32.46     88.73 o 
   8   5   2      263.79       10.91    155.20 o 
   9   5   2        1.19      183.00    117.14 o 
  10   5   2      210.98       67.79    410.74 o 
  11   5   2        2.19     -174.51    174.51 o 
 -11   6   2      162.75     -107.61    273.26 o 
 -10   6   2        0.40      108.66    150.18 o 
  -9   6   2       64.55      -13.39    112.14 o 
  -8   6   2       34.99       -3.71     99.46 o 
  -7   6   2       61.86      146.02    119.86 o 
  -6   6   2       81.77      430.07    112.39 o 
  -5   6   2      117.95      116.03    112.16 o 
  -4   6   2       67.30      578.79    119.07 o 
  -3   6   2     1540.23     1953.38    596.20 o 
  -2   6   2      482.59      283.02    162.66 o 
  -1   6   2     2957.77     3038.45    195.20 o 
   0   6   2       12.67       99.46     79.05 o 
   1   6   2        1.24       72.98     79.68 o 
   2   6   2      292.86      437.22    240.56 o 
   3   6   2      236.69      199.53     58.88 o 
   4   6   2       77.51       27.73     57.85 o 
   5   6   2       10.78       78.05     69.73 o 
   6   6   2       13.16      -70.60     70.60 o 
   7   6   2       23.62       45.77     86.59 o 
   8   6   2       18.11      151.16    104.04 o 
   9   6   2      359.26      523.44    156.34 o 
  10   6   2       23.41     -131.42    131.42 o 
 -10   7   2       42.10     -135.77    155.35 o 
  -9   7   2       77.23      -44.76    245.94 o 
  -8   7   2       61.83       10.46    110.38 o 
  -7   7   2       13.95       98.96    123.62 o 
  -6   7   2      181.27       70.69    152.02 o 
  -5   7   2      210.28      499.69    151.01 o 
  -4   7   2      280.46      180.67    230.23 o 
  -3   7   2     1093.41     1088.31    236.03 o 
  -2   7   2     1756.73     1973.72    198.80 o 
  -1   7   2       15.33      -76.69     79.86 o 
   0   7   2     2732.85     2424.37    242.38 o 
   1   7   2      832.79      760.03    143.02 o 
   2   7   2      950.59      981.06    151.74 o 
   3   7   2      288.33      258.63    100.33 o 
   4   7   2        0.35       54.97     74.60 o 
   5   7   2      224.48      218.37     95.07 o 
   6   7   2       30.98       31.98     86.64 o 
   7   7   2       11.35       85.64    113.90 o 
   8   7   2      267.54      319.02    118.95 o 
   9   7   2        0.11        1.92    160.16 o 
  10   7   2       97.51       56.52    196.62 o 
  -9   8   2      128.13      149.52    259.13 o 
  -8   8   2        0.21     -113.69    203.48 o 
  -7   8   2      425.62      507.95    163.26 o 
  -6   8   2     1917.66     1818.21    269.10 o 
  -5   8   2       52.23       78.72    142.62 o 
  -4   8   2     1464.23     1423.32    448.18 o 
  -3   8   2      122.73       12.64    188.15 o 
  -2   8   2      769.79      517.48    112.35 o 
  -1   8   2        7.96       -3.51    103.53 o 
   0   8   2      182.65      390.97    159.43 o 
   1   8   2      427.09      418.58    126.67 o 
   2   8   2      396.78      656.37    154.55 o 
   3   8   2      342.06      596.30    134.87 o 
   4   8   2     1473.45     1737.43    221.94 o 
   5   8   2        0.15      -28.73    149.25 o 
   6   8   2     1089.91     1318.02    155.68 o 
   7   8   2       51.75      170.99    117.19 o 
   8   8   2      180.72       38.70    260.67 o 
   9   8   2       12.58       86.33    154.20 o 
  -8   9   2     1336.13      706.10    296.26 o 
  -7   9   2       84.97       67.91    158.98 o 
  -6   9   2      524.01      784.80    290.14 o 
  -5   9   2      782.89      755.58    213.23 o 
  -4   9   2       17.77      183.07    245.99 o 
  -3   9   2     3621.57     3528.72    558.27 o 
  -2   9   2      518.89      624.94    211.74 o 
  -1   9   2     2144.31     2384.50    437.82 o 
   0   9   2     1439.21     1619.07    217.34 o 
   1   9   2       22.26      -29.76    157.09 o 
   2   9   2     2136.47     2536.62    266.82 o 
   3   9   2     1629.19     1389.93    199.15 o 
   4   9   2      110.67       49.06    316.22 o 
   5   9   2     2188.67     2634.16    331.83 o 
   6   9   2      251.05       71.80    135.98 o 
   7   9   2      292.52      370.72    242.50 o 
   8   9   2      484.03      -51.67    212.64 o 
  -7  10   2      586.55      781.66    315.57 o 
  -6  10   2      161.02      101.32    211.38 o 
  -5  10   2      186.56      648.66    370.12 o 
  -4  10   2     1243.94      776.18    368.73 o 
  -3  10   2        1.65      402.48    280.83 o 
  -2  10   2      901.30      750.14    156.30 o 
  -1  10   2     1632.20     1701.91    564.69 o 
   0  10   2      557.60     1097.81    614.96 o 
   1  10   2     2815.36     3322.40    417.66 o 
   2  10   2       84.86       73.63    209.75 o 
   3  10   2     1307.47     1486.07    325.58 o 
   4  10   2      801.04     1414.59    411.34 o 
   5  10   2        0.04      122.94    337.57 o 
   6  10   2      272.56       55.46    212.08 o 
   7  10   2      498.87        7.57    222.99 o 
  -6  11   2      890.27      903.18    282.11 o 
  -5  11   2      226.17      180.08    358.58 o 
  -4  11   2       30.15      -76.55    285.31 o 
  -3  11   2     2060.91     3100.76    575.29 o 
  -2  11   2       60.16      254.47    140.06 o 
  -1  11   2     1030.11     1120.22    200.21 o 
   0  11   2      754.74      530.06    174.57 o 
   1  11   2      145.83       63.91    143.15 o 
   2  11   2     2412.32     2203.93    271.08 o 
   3  11   2      228.13      259.79    139.83 o 
   4  11   2      242.63      126.93    292.77 o 
   5  11   2      963.27      835.42    434.13 o 
   6  11   2       90.95       34.01    376.20 o 
  -4  12   2      822.58     1243.77    481.12 o 
  -3  12   2        2.24      -74.46    306.51 o 
  -2  12   2     1551.25     1740.00    378.88 o 
  -1  12   2      633.31      855.36    233.54 o 
   0  12   2      247.41      101.23    160.70 o 
   1  12   2      433.93      486.29    183.12 o 
   2  12   2      501.78      494.22    185.61 o 
   3  12   2      510.32      522.81    157.04 o 
   4  12   2      687.05      901.02    417.51 o 
 -12   1   3       48.25     -176.69    176.69 o 
 -11   1   3        0.37      -62.49    156.14 o 
 -10   1   3        2.55      -56.33    127.86 o 
  -9   1   3      881.95      928.67    335.43 o 
  -8   1   3     1127.03     1086.59    280.19 o 
  -7   1   3       92.23       74.44     73.98 o 
  -6   1   3      419.84      262.73     89.27 o 
  -5   1   3       15.26       76.29     41.27 o 
  -4   1   3      480.27      529.37     52.33 o 
  -3   1   3      341.86      382.15     45.31 o 
  -2   1   3        1.68       30.33     24.78 o 
  -1   1   3    11177.84    11847.43    406.44 o 
   0   1   3       75.03       56.73     12.45 o 
   1   1   3      926.82     1117.39     49.91 o 
   2   1   3    11950.02    10586.39    319.52 o 
   3   1   3     1151.60     1051.29     69.37 o 
   4   1   3      553.26      568.01     57.68 o 
   5   1   3      169.83      113.78     48.66 o 
   6   1   3     1212.69     1169.67     86.59 o 
   7   1   3       52.42       11.83     75.42 o 
   8   1   3      223.00       90.79     86.93 o 
   9   1   3        6.72      -93.42    114.67 o 
  10   1   3       96.14      -70.43    143.44 o 
  11   1   3       54.07       76.60    159.75 o 
 -12   2   3      187.44      221.54    341.20 o 
 -11   2   3      151.92      157.40    153.04 o 
 -10   2   3     1316.04     1680.65    235.80 o 
  -9   2   3       44.33      -21.04    180.16 o 
  -8   2   3      475.40      422.00    108.80 o 
  -7   2   3     1170.63     1038.51    118.40 o 
  -6   2   3       22.25      -50.54     50.54 o 
  -5   2   3      408.59      490.60     70.52 o 
  -4   2   3     8927.12     9250.69    254.67 o 
  -3   2   3     1899.47     2013.37     81.79 o 
  -2   2   3    13671.10    13218.82    366.34 o 
  -1   2   3     4322.43     4918.39    164.67 o 
   0   2   3     6574.27     5668.45    204.62 o 
   1   2   3    32300.03    32943.06    924.04 o 
   2   2   3      756.54      821.95     53.09 o 
   3   2   3     6943.76     6789.17    207.00 o 
   4   2   3     1171.00     1138.23     70.69 o 
   5   2   3        2.09      -41.20     41.20 o 
   6   2   3     1738.49     1677.73    123.72 o 
   7   2   3      509.68      422.07     83.14 o 
   8   2   3     1018.78      983.36    149.43 o 
   9   2   3      110.26      111.36    122.65 o 
  10   2   3      163.40      287.69    234.59 o 
  11   2   3      160.34       51.42    192.55 o 
 -12   3   3      344.08       53.24    198.79 o 
 -11   3   3       66.82     -118.04    180.23 o 
 -10   3   3       81.83      265.30    155.81 o 
  -9   3   3     2247.17     2279.85    241.47 o 
  -8   3   3      874.51     1002.94    222.81 o 
  -7   3   3     1333.65     1270.76    114.32 o 
  -6   3   3     6485.21     6623.51    265.64 o 
  -5   3   3        1.33      -20.08     44.56 o 
  -4   3   3     5499.35     5625.32    194.89 o 
  -3   3   3     7396.58     7283.66    214.89 o 
  -2   3   3     1578.02     1779.75    181.37 o 
  -1   3   3    13906.60    13331.57    453.96 o 
   0   3   3     1210.09     1302.03     65.80 o 
   1   3   3     1922.29     1977.22     83.08 o 
   2   3   3    23571.58    24311.36    650.62 o 
   3   3   3      499.96      578.74     40.50 o 
   4   3   3    12144.93    12087.24    348.46 o 
   5   3   3      685.49      538.86    113.02 o 
   6   3   3      151.33      180.84     67.20 o 
   7   3   3     2108.04     2145.38    164.91 o 
   8   3   3       76.92       10.27     95.13 o 
   9   3   3     1492.86     1446.46    233.14 o 
  10   3   3      140.37       68.33    160.06 o 
  11   3   3       40.46     -166.13    166.13 o 
 -11   4   3      159.12      205.23    176.98 o 
 -10   4   3      156.42      -87.21    145.89 o 
  -9   4   3      264.95      433.11    122.72 o 
  -8   4   3     2098.85     2047.98    172.12 o 
  -7   4   3     1734.00     1907.19    144.27 o 
  -6   4   3     4739.70     4830.34    252.63 o 
  -5   4   3     8675.93     8802.90    292.98 o 
  -4   4   3     2304.20     2570.62    104.43 o 
  -3   4   3     4003.39     3837.11    155.76 o 
  -2   4   3     3358.82     3373.98    198.63 o 
  -1   4   3      469.71      468.53     42.43 o 
   0   4   3     4491.63     4953.46    178.35 o 
   1   4   3    16159.50    16737.46    573.67 o 
   2   4   3     4066.44     4071.66    195.51 o 
   3   4   3     9490.60     9263.60    271.53 o 
   4   4   3      718.23      691.79     57.11 o 
   5   4   3     5902.31     5928.81    239.35 o 
   6   4   3     2798.10     3020.35    173.00 o 
   7   4   3     1004.75      973.19    135.91 o 
   8   4   3     2056.59     2060.82    196.54 o 
   9   4   3      412.84      169.14    117.53 o 
  10   4   3      122.46       98.73    227.32 o 
  11   4   3      585.39      308.13    202.88 o 
 -11   5   3      588.18      441.41    198.89 o 
 -10   5   3       60.65       56.10    149.90 o 
  -9   5   3     2367.13     2773.74    271.97 o 
  -8   5   3      421.53      429.72    125.31 o 
  -7   5   3     2269.18     2605.28    335.72 o 
  -6   5   3     1198.76     1572.12    147.23 o 
  -5   5   3        7.93       73.77     44.14 o 
  -4   5   3    13758.86    14357.03    576.90 o 
  -3   5   3    10499.26    10624.54    440.23 o 
  -2   5   3      438.64      295.89     73.54 o 
  -1   5   3    18822.99    19443.40    661.59 o 
   0   5   3      196.28      195.47     67.41 o 
   1   5   3      647.45      606.03     76.43 o 
   2   5   3     1821.44     1942.46    126.34 o 
   3   5   3      443.51      451.95    104.03 o 
   4   5   3    10774.34    11049.67    365.12 o 
   5   5   3        4.95      102.56     60.49 o 
   6   5   3     2664.65     2838.47    180.33 o 
   7   5   3     6260.23     5815.68    336.46 o 
   8   5   3      100.99       88.51    102.98 o 
   9   5   3     1314.96      814.55    152.84 o 
  10   5   3       66.11      -90.30    164.53 o 
 -11   6   3      352.28      538.35    476.74 o 
 -10   6   3      809.28      497.29    150.86 o 
  -9   6   3        1.62       47.49    112.20 o 
  -8   6   3      909.94      693.91    236.83 o 
  -7   6   3     2597.87     2722.77    198.72 o 
  -6   6   3     1477.63     1390.82    111.09 o 
  -5   6   3     2605.26     3016.85    306.48 o 
  -4   6   3     2676.64     2911.68    238.81 o 
  -3   6   3     5143.22     5734.25    337.62 o 
  -2   6   3    14594.57    15032.55    682.92 o 
  -1   6   3        2.25      -53.80     53.80 o 
   0   6   3     2451.54     2765.11    157.44 o 
   1   6   3     6494.75     6767.83    358.70 o 
   2   6   3     4072.87     4222.43    255.85 o 
   3   6   3     3154.17     3637.72    199.62 o 
   4   6   3      617.17      753.65    113.55 o 
   5   6   3     2875.70     2863.82    190.25 o 
   6   6   3     3487.82     3390.35    320.21 o 
   7   6   3      285.63      274.41     99.91 o 
   8   6   3     1109.04     1520.09    174.42 o 
   9   6   3      387.80      401.49    238.42 o 
  10   6   3      873.23      917.30    173.24 o 
 -10   7   3        9.78     -126.02    126.02 o 
  -9   7   3     1208.98     1324.26    202.74 o 
  -8   7   3      365.64      367.15    118.84 o 
  -7   7   3      242.35      322.97    234.44 o 
  -6   7   3     6505.52     6978.64    545.17 o 
  -5   7   3      813.17      986.27    169.38 o 
  -4   7   3     6019.12     5741.55    369.05 o 
  -3   7   3       32.78       23.41     92.39 o 
  -2   7   3        8.21      -25.85     55.22 o 
  -1   7   3    10148.86    10248.24    626.15 o 
   0   7   3      958.81      906.14    151.30 o 
   1   7   3     2847.38     3194.45    395.16 o 
   2   7   3     8189.48     8166.55    600.63 o 
   3   7   3       45.23      216.90    165.85 o 
   4   7   3     3406.67     3401.24    243.38 o 
   5   7   3       72.24       56.44    178.96 o 
   6   7   3      156.25      197.82    107.49 o 
   7   7   3     1303.86     1251.12    192.81 o 
   8   7   3       28.54       -6.67    120.81 o 
   9   7   3      581.11      272.11    143.88 o 
  10   7   3      574.56      589.33    307.61 o 
  -9   8   3       51.78      361.36    266.69 o 
  -8   8   3      493.71      447.57    252.76 o 
  -7   8   3      990.11     1138.59    272.52 o 
  -6   8   3      304.30      114.41    285.56 o 
  -5   8   3     1311.74     1756.60    220.05 o 
  -4   8   3     1531.11     1592.97    194.44 o 
  -3   8   3     1503.33     1192.60    270.72 o 
  -2   8   3     1756.87     1759.62    192.57 o 
  -1   8   3     2069.55     1795.80    212.38 o 
   0   8   3     2742.46     2753.54    276.49 o 
   1   8   3     2717.99     3020.03    287.49 o 
   2   8   3      284.37      386.77    126.49 o 
   3   8   3     1466.01     1329.25    186.38 o 
   4   8   3      265.69      219.63     97.03 o 
   5   8   3      248.14      243.96    112.76 o 
   6   8   3      270.11       98.10     96.08 o 
   7   8   3      436.77      351.59    259.38 o 
   8   8   3      201.69      204.49    306.11 o 
   9   8   3      163.48       72.30    166.37 o 
  -8   9   3        0.79     -186.26    203.98 o 
  -7   9   3       24.47     -106.32    201.09 o 
  -6   9   3      873.71      660.42    214.06 o 
  -5   9   3      132.87      402.67    173.78 o 
  -4   9   3     1480.28     1606.72    402.68 o 
  -3   9   3      523.72      649.66    292.48 o 
  -2   9   3      206.00       31.64     99.94 o 
  -1   9   3     4715.79     4761.70    385.94 o 
   0   9   3      429.58      131.13    122.64 o 
   1   9   3      896.54      719.07    164.64 o 
   2   9   3       37.86       28.41    105.31 o 
   3   9   3       22.32     -169.48    180.03 o 
   4   9   3      916.09      800.83    375.65 o 
   5   9   3      346.76      183.54    102.98 o 
   6   9   3        4.90       97.36    137.59 o 
   7   9   3      557.51      174.11    236.73 o 
   8   9   3        2.90      540.75    285.01 o 
  -7  10   3      117.22      386.95    274.56 o 
  -6  10   3      173.88      151.71    220.72 o 
  -5  10   3      582.23      399.93    343.00 o 
  -4  10   3      427.31      348.62    301.14 o 
  -3  10   3      342.58      346.43    256.54 o 
  -2  10   3      342.62      335.00    130.84 o 
  -1  10   3      154.81        1.03    124.80 o 
   0  10   3      118.87     -109.09    160.32 o 
   1  10   3      479.34      405.86    153.11 o 
   2  10   3      364.64      274.06    143.27 o 
   3  10   3        0.62     -105.29    120.07 o 
   4  10   3       47.58       34.80    116.77 o 
   5  10   3      106.78     -273.46    273.46 o 
   6  10   3      138.77       54.51    155.74 o 
   7  10   3       11.13     -217.32    217.32 o 
  -6  11   3        2.96       48.91    222.30 o 
  -5  11   3       22.66      440.90    392.52 o 
  -4  11   3      103.12      445.58    337.37 o 
  -3  11   3        1.16       12.84    284.31 o 
  -2  11   3      180.68      -91.85    121.05 o 
  -1  11   3        5.43      -54.79    131.91 o 
   0  11   3       20.16       86.98    147.11 o 
   1  11   3      128.41       84.92    148.70 o 
   2  11   3       24.73     -116.16    184.27 o 
   3  11   3        7.80     -111.14    163.11 o 
   4  11   3      381.32      443.19    336.77 o 
   5  11   3      191.13     -180.98    324.03 o 
   6  11   3        7.17      133.02    292.48 o 
  -4  12   3        9.40      330.50    373.51 o 
  -3  12   3        5.08       72.27    330.60 o 
  -2  12   3      104.14       -4.22    138.41 o 
  -1  12   3        1.49       70.63    162.73 o 
   0  12   3      277.56      255.88    178.19 o 
   1  12   3        7.57      162.68    163.18 o 
   2  12   3        0.32      259.25    174.03 o 
   3  12   3      185.89      153.64    152.37 o 
   4  12   3       27.14       86.81    321.84 o 
 -12   0   4       22.59     -270.97    334.88 o 
 -11   0   4     1500.39     3073.38    609.74 o 
 -10   0   4      445.84      671.36    327.82 o 
  -9   0   4     2312.59     2663.24    485.10 o 
  -8   0   4     2036.92     2402.75    297.30 o 
  -7   0   4     1000.81     1139.41    146.88 o 
  -6   0   4    11361.54    13294.76    634.39 o 
  -5   0   4     3196.06     3132.34    286.26 o 
  -4   0   4    23607.02    28660.69   2202.72 o 
  -3   0   4    40421.80    41347.03   1823.01 o 
  -2   0   4    35363.84    31910.00   1405.21 o 
  -1   0   4    16442.16    14614.87    558.86 o 
   0   0   4    35926.96    36217.13   1893.46 o 
   1   0   4      838.56     1000.29     87.76 o 
   2   0   4     2004.28     1738.02    154.09 o 
   3   0   4    12094.92    11345.27    537.89 o 
   4   0   4    21106.93    20613.12    918.38 o 
   5   0   4     8818.05     8857.20    451.68 o 
   6   0   4        0.05      -24.57     74.18 o 
   7   0   4     9292.65     9671.80    927.60 o 
   8   0   4    10516.94    11104.58    603.37 o 
   9   0   4      385.51      587.83    179.15 o 
  10   0   4      691.45      633.36    268.09 o 
  11   0   4       85.63     -124.93    194.69 o 
 -12   1   4     1037.91      855.10    216.66 o 
 -11   1   4        4.38       89.70    154.88 o 
 -10   1   4      873.92      891.50    186.51 o 
  -9   1   4     1047.46     1473.91    345.71 o 
  -8   1   4       39.95      100.59     89.79 o 
  -7   1   4     4154.70     4613.68    310.55 o 
  -6   1   4       99.04       69.65     64.16 o 
  -5   1   4     6081.24     5883.38    209.03 o 
  -4   1   4    12291.80    11745.64    356.61 o 
  -3   1   4     6538.58     6506.45    219.03 o 
  -2   1   4     3358.60     3229.72    112.47 o 
  -1   1   4     1628.91     1653.31     62.77 o 
   0   1   4      590.36      639.32     45.62 o 
   1   1   4     5812.70     5252.36    197.12 o 
   2   1   4      248.41      187.94     38.87 o 
   3   1   4     7697.87     7583.71    223.47 o 
   4   1   4    13006.95    12788.63    390.23 o 
   5   1   4     7318.92     7145.86    262.51 o 
   6   1   4    10165.22     9844.34    343.54 o 
   7   1   4       95.23      119.53     80.15 o 
   8   1   4      851.97      903.88    265.86 o 
   9   1   4     1935.44     2133.90    246.93 o 
  10   1   4       30.54       53.80    147.29 o 
  11   1   4      462.22      368.08    193.91 o 
 -12   2   4      256.43      220.47    217.46 o 
 -11   2   4      453.36      458.90    172.07 o 
 -10   2   4      499.32      521.31    164.88 o 
  -9   2   4     2266.00     2148.88    233.74 o 
  -8   2   4     2179.47     2392.16    298.88 o 
  -7   2   4      335.21       45.77     64.99 o 
  -6   2   4     7198.14     7737.71    291.05 o 
  -5   2   4     3709.76     3590.96    143.01 o 
  -4   2   4    10018.23     9984.34    272.21 o 
  -3   2   4      525.42      529.74     43.13 o 
  -2   2   4     1436.89     1467.74     65.26 o 
  -1   2   4    18876.79    18988.98    543.55 o 
   0   2   4        9.72        0.31     20.22 o 
   1   2   4     3006.46     3029.00    126.75 o 
   2   2   4    36940.46    36053.97    893.43 o 
   3   2   4    22310.93    21696.54    551.24 o 
   4   2   4    14192.94    13938.65    397.88 o 
   5   2   4     3342.25     3330.17    154.14 o 
   6   2   4       54.73      -20.69     58.85 o 
   7   2   4     3731.42     3682.89    195.91 o 
   8   2   4      173.61      218.70    106.97 o 
   9   2   4      155.63      413.28    141.77 o 
  10   2   4      356.63      379.73    179.73 o 
  11   2   4      134.58       50.40    186.07 o 
 -12   3   4      255.91      266.35    237.62 o 
 -11   3   4       47.09       22.48    153.70 o 
 -10   3   4      839.93      286.61    161.39 o 
  -9   3   4     1383.74     1291.23    253.30 o 
  -8   3   4      121.13       74.26     78.74 o 
  -7   3   4     7028.85     8065.45    316.81 o 
  -6   3   4      173.69      169.48     63.78 o 
  -5   3   4      805.03      678.47     57.97 o 
  -4   3   4     1057.43      992.88     72.50 o 
  -3   3   4       67.84       49.91     26.56 o 
  -2   3   4     5134.48     5156.93    178.49 o 
  -1   3   4      270.09      342.48     34.99 o 
   0   3   4    11963.08    12321.67    391.33 o 
   1   3   4    30702.12    30745.88    870.57 o 
   2   3   4     3433.43     3768.03    124.87 o 
   3   3   4     8789.45     8623.22    239.64 o 
   4   3   4     2841.09     2704.87    116.74 o 
   5   3   4      200.58      113.08     55.42 o 
   6   3   4      939.43      882.95     95.10 o 
   7   3   4      299.41      400.94     85.66 o 
   8   3   4      211.76      -14.96    111.09 o 
   9   3   4      535.56      135.05    320.05 o 
  10   3   4      164.53      387.98    179.31 o 
  11   3   4      440.40      308.50    457.88 o 
 -11   4   4      355.24       53.56    240.76 o 
 -10   4   4        1.62       52.48    149.28 o 
  -9   4   4      835.45      986.03    146.98 o 
  -8   4   4      996.53      850.06    123.32 o 
  -7   4   4     2053.55     1939.51    197.33 o 
  -6   4   4      179.06      406.07    168.97 o 
  -5   4   4     3686.76     4001.59    166.49 o 
  -4   4   4      116.27      138.95     42.40 o 
  -3   4   4     3367.07     3755.72    155.13 o 
  -2   4   4        0.40       26.46     23.00 o 
  -1   4   4     6647.94     6685.42    246.04 o 
   0   4   4      122.27      178.73     36.05 o 
   1   4   4     6114.36     6286.23    238.39 o 
   2   4   4    15429.09    16039.46    471.66 o 
   3   4   4     7752.46     7918.64    241.59 o 
   4   4   4     1124.11     1041.57     82.27 o 
   5   4   4       12.14       24.56     51.61 o 
   6   4   4      392.05      199.17     79.29 o 
   7   4   4      249.13      228.88    100.08 o 
   8   4   4      289.30      271.88    110.95 o 
   9   4   4       87.63      116.12    187.84 o 
  10   4   4      143.09      414.85    179.87 o 
  11   4   4      109.39     -147.88    298.30 o 
 -11   5   4      201.99      357.35    251.56 o 
 -10   5   4      148.03      130.06    153.26 o 
  -9   5   4        0.13      228.39    111.55 o 
  -8   5   4        0.32      113.15     93.05 o 
  -7   5   4      316.72      457.28     93.21 o 
  -6   5   4       78.33      437.93     72.47 o 
  -5   5   4      289.16      437.06    104.03 o 
  -4   5   4     3838.50     6580.87    424.40 o 
  -3   5   4     2635.85     4121.14    349.72 o 
  -2   5   4     5100.96     5315.25    217.11 o 
  -1   5   4     1227.31     1433.33    147.58 o 
   0   5   4      588.58      621.57     71.66 o 
   1   5   4      178.03      192.11     37.56 o 
   2   5   4     1084.33     1021.28     91.23 o 
   3   5   4      533.75      678.98     85.02 o 
   4   5   4        2.27       25.60     59.82 o 
   5   5   4      722.64      569.25    131.15 o 
   6   5   4     1082.50      857.32    107.93 o 
   7   5   4        2.12      -30.10     87.16 o 
   8   5   4        6.94       83.24    103.40 o 
   9   5   4       26.55      -80.73    117.16 o 
  10   5   4       72.54       97.64    156.93 o 
 -11   6   4       52.52      322.52    198.17 o 
 -10   6   4       32.66      255.82    139.51 o 
  -9   6   4      270.90      292.21    121.54 o 
  -8   6   4       64.29       78.66     92.13 o 
  -7   6   4      205.71      529.45    143.82 o 
  -6   6   4        7.32      131.12     86.14 o 
  -5   6   4      341.34      509.29    146.20 o 
  -4   6   4      447.37      715.67    147.77 o 
  -3   6   4       10.25       39.49    150.56 o 
  -2   6   4      896.58     1007.59    213.61 o 
  -1   6   4     1107.30     1323.15     99.57 o 
   0   6   4       99.20       76.87     54.31 o 
   1   6   4        0.27      -43.25     81.38 o 
   2   6   4     2155.71     2271.10    226.84 o 
   3   6   4     1488.82     1615.87    153.35 o 
   4   6   4        4.02      126.69     82.26 o 
   5   6   4      353.03      154.90    125.17 o 
   6   6   4       41.99       66.04     84.94 o 
   7   6   4      134.97      157.98     96.03 o 
   8   6   4       55.13      -12.49    115.97 o 
   9   6   4        0.24       26.63    124.03 o 
  10   6   4       99.22      185.08    145.82 o 
 -10   7   4       52.11      151.15    137.41 o 
  -9   7   4       67.55      100.01    111.01 o 
  -8   7   4        9.47      -24.79    178.79 o 
  -7   7   4      847.01      964.40    179.99 o 
  -6   7   4     1488.03     1854.58    245.24 o 
  -5   7   4       91.28      186.76    122.34 o 
  -4   7   4      152.09      -10.20    102.89 o 
  -3   7   4       38.06      -87.70     87.70 o 
  -2   7   4      138.17       90.73     62.92 o 
  -1   7   4       51.02        0.53    127.17 o 
   0   7   4     2098.20     2372.52    237.11 o 
   1   7   4     1363.86     1119.41    171.88 o 
   2   7   4       41.47       17.72     92.53 o 
   3   7   4      523.85      428.42    189.99 o 
   4   7   4      204.74      106.65    124.89 o 
   5   7   4      130.14       17.81     81.57 o 
   6   7   4      636.86      494.91    162.76 o 
   7   7   4        0.04      -66.24    115.77 o 
   8   7   4      117.29      169.30    124.76 o 
   9   7   4        0.37       32.94    138.89 o 
  -9   8   4      341.02      882.70    298.25 o 
  -8   8   4      642.68      476.94    233.54 o 
  -7   8   4      221.80      245.89    213.43 o 
  -6   8   4     1011.92      693.16    206.82 o 
  -5   8   4      806.09      855.99    170.81 o 
  -4   8   4      468.51      237.51    143.83 o 
  -3   8   4     2160.28     2299.73    309.42 o 
  -2   8   4      568.10      545.31    123.58 o 
  -1   8   4     1764.31     1995.92    222.71 o 
   0   8   4     3190.62     2494.38    367.19 o 
   1   8   4     1300.90     1368.83    196.07 o 
   2   8   4     3158.58     2815.09    283.82 o 
   3   8   4      439.16      507.56    150.52 o 
   4   8   4      498.27      870.78    143.55 o 
   5   8   4     1467.25     1644.08    188.34 o 
   6   8   4       18.62       31.19    111.46 o 
   7   8   4      417.08      320.50    143.05 o 
   8   8   4      213.89       -3.33    142.19 o 
   9   8   4      114.25       40.83    169.44 o 
  -8   9   4      122.94      284.10    167.59 o 
  -7   9   4      579.86      747.81    285.71 o 
  -6   9   4        2.58      -45.95    149.60 o 
  -5   9   4      377.48      663.57    196.26 o 
  -4   9   4     3765.67     3331.31    578.48 o 
  -3   9   4       64.68      124.04    227.37 o 
  -2   9   4     4428.59     4675.15    365.24 o 
  -1   9   4     1123.67      814.45    288.05 o 
   0   9   4        4.94       74.54    114.55 o 
   1   9   4      783.41      772.12    160.62 o 
   2   9   4        2.11      -34.28    111.55 o 
   3   9   4      992.28      793.50    160.33 o 
   4   9   4      802.40      541.10    148.08 o 
   5   9   4     1092.97      876.52    150.52 o 
   6   9   4      750.04     1102.85    257.92 o 
   7   9   4      147.00      202.42    129.33 o 
   8   9   4      199.61       45.11    150.50 o 
  -7  10   4       16.71      160.37    251.26 o 
  -6  10   4     1258.68     1524.31    426.17 o 
  -5  10   4      591.34      244.66    189.97 o 
  -4  10   4      922.19      942.13    362.26 o 
  -3  10   4     1394.59      966.02    325.92 o 
  -2  10   4      344.98      293.93    122.88 o 
  -1  10   4     2027.12     1713.88    232.81 o 
   0  10   4     1318.33     1427.24    216.94 o 
   1  10   4      101.72       95.84    354.15 o 
   2  10   4      847.99      841.81    394.51 o 
   3  10   4        1.90      174.91    142.22 o 
   4  10   4      981.98      940.29    180.99 o 
   5  10   4      667.78      831.39    158.99 o 
   6  10   4       39.62      239.87    235.24 o 
   7  10   4     1305.87      683.31    290.68 o 
  -6  11   4        1.16      335.09    236.50 o 
  -5  11   4      160.13      231.05    363.25 o 
  -4  11   4      371.29      597.89    344.14 o 
  -3  11   4       82.54       66.60    261.62 o 
  -2  11   4     1158.10     1179.00    384.71 o 
  -1  11   4       99.39      163.64    149.26 o 
   0  11   4      500.66      226.51    160.71 o 
   1  11   4     1519.56     1549.04    364.85 o 
   2  11   4      248.77      374.66    167.18 o 
   3  11   4      815.91      909.78    471.27 o 
   4  11   4      145.70      -21.11    130.75 o 
   5  11   4       30.88     -279.04    336.38 o 
  -4  12   4       39.45      308.01    386.85 o 
  -3  12   4      344.25      148.33    349.72 o 
  -2  12   4        1.64      125.95    145.55 o 
  -1  12   4     1285.83     1474.94    312.63 o 
   0  12   4       78.83      139.43    178.90 o 
   1  12   4       29.56        8.12    158.35 o 
   2  12   4      941.16      930.10    214.09 o 
   3  12   4      318.49       86.79    157.04 o 
 -12   1   5        3.14      -58.76    175.62 o 
 -11   1   5      242.71      231.13    161.67 o 
 -10   1   5       65.36      -90.70    122.92 o 
  -9   1   5     1787.69     1694.46    452.46 o 
  -8   1   5      237.28      305.19     98.89 o 
  -7   1   5      132.96      136.79     79.84 o 
  -6   1   5        4.66       86.52     63.94 o 
  -5   1   5      122.04       68.22     42.08 o 
  -4   1   5     4935.00     4889.28    173.37 o 
  -3   1   5      510.14      498.90     53.24 o 
  -2   1   5      565.97      501.55     47.48 o 
  -1   1   5    61691.14    58992.45   1544.49 o 
   0   1   5     9413.09     9325.85    301.21 o 
   1   1   5     2355.07     2041.57    134.41 o 
   2   1   5     5848.38     6079.90    215.77 o 
   3   1   5      460.14      414.18     42.99 o 
   4   1   5     1963.78     1921.53    104.67 o 
   5   1   5      495.40      537.08     59.92 o 
   6   1   5     3581.00     3592.90    183.85 o 
   7   1   5     1295.65     1380.66    212.89 o 
   8   1   5      251.82      303.75    104.75 o 
   9   1   5      545.90      349.97    141.08 o 
  10   1   5       89.45      208.95    157.03 o 
  11   1   5       16.29       51.84    177.24 o 
 -12   2   5      122.37     -147.67    202.97 o 
 -11   2   5        3.85     -131.20    146.09 o 
 -10   2   5      294.72      164.03    160.46 o 
  -9   2   5     1880.51     2491.64    374.99 o 
  -8   2   5      188.94       33.96     89.22 o 
  -7   2   5     6095.60     5977.30    253.70 o 
  -6   2   5      861.64      659.77     81.96 o 
  -5   2   5       36.28       35.65     39.37 o 
  -4   2   5     2729.58     2726.53    112.68 o 
  -3   2   5     1403.12     1357.93     71.18 o 
  -2   2   5     1437.59     1312.51     72.94 o 
  -1   2   5      250.56      299.51     30.07 o 
   0   2   5        4.91        9.77     23.35 o 
   1   2   5    22797.51    22310.90    753.47 o 
   2   2   5     7735.50     7599.92    221.91 o 
   3   2   5     9766.59     9715.73    281.08 o 
   4   2   5     9825.15     9382.36    325.94 o 
   5   2   5      361.33      299.49     71.10 o 
   6   2   5      222.22      262.16     72.28 o 
   7   2   5      242.42      110.22     75.45 o 
   8   2   5       57.46       59.35    105.19 o 
   9   2   5      476.67      -73.52    147.83 o 
  10   2   5       26.73       75.17    151.25 o 
  11   2   5      321.42      -53.49    177.96 o 
 -12   3   5       24.33     -103.45    190.07 o 
 -11   3   5      109.97       69.98    151.79 o 
 -10   3   5      909.80      836.86    200.97 o 
  -9   3   5       97.39       60.51    128.38 o 
  -8   3   5     3507.83     3686.35    216.45 o 
  -7   3   5     1018.02     1097.99    155.35 o 
  -6   3   5     2821.36     2926.67    157.25 o 
  -5   3   5     3846.45     4038.38    144.79 o 
  -4   3   5      391.98      421.01     70.03 o 
  -3   3   5     7411.96     7254.56    213.70 o 
  -2   3   5     1960.60     1954.81     77.39 o 
  -1   3   5        2.08      -21.22     23.80 o 
   0   3   5     7912.37     7842.58    283.96 o 
   1   3   5    19646.07    20385.04    695.83 o 
   2   3   5     6981.51     6869.40    205.88 o 
   3   3   5    26292.10    25455.47    611.55 o 
   4   3   5     1793.22     1757.15     99.03 o 
   5   3   5     2238.83     2337.48    130.28 o 
   6   3   5      885.20     1127.21    125.37 o 
   7   3   5      422.63      549.69    131.90 o 
   8   3   5      968.71     1013.06    148.39 o 
   9   3   5        3.78       17.96    133.72 o 
  10   3   5      148.35      146.57    163.34 o 
  11   3   5      633.48      679.94    221.69 o 
 -11   4   5      216.72      255.82    226.32 o 
 -10   4   5      431.97      291.57    157.45 o 
  -9   4   5      502.71      519.50    126.13 o 
  -8   4   5      278.16      505.36    111.52 o 
  -7   4   5     2512.68     2335.59    172.02 o 
  -6   4   5      359.43      354.14     60.22 o 
  -5   4   5     1381.36     1381.58     95.93 o 
  -4   4   5    18169.44    17623.67    485.89 o 
  -3   4   5     2653.92     2737.72    169.29 o 
  -2   4   5    19613.89    20492.12    641.76 o 
  -1   4   5     7942.90     7463.85    278.38 o 
   0   4   5     3497.50     3825.66    170.38 o 
   1   4   5     4807.65     4517.26    218.13 o 
   2   4   5      611.28      569.45     56.32 o 
   3   4   5      387.74      282.34     50.48 o 
   4   4   5     3036.78     3394.86    155.71 o 
   5   4   5      538.49      492.87    138.96 o 
   6   4   5     8512.34     8245.36    378.90 o 
   7   4   5      796.23      732.71    129.34 o 
   8   4   5      379.29      108.13    157.35 o 
   9   4   5     1657.23     1803.86    238.90 o 
  10   4   5        2.18       23.81    172.02 o 
  11   4   5      117.92      141.50    206.76 o 
 -11   5   5       80.50      287.79    183.21 o 
 -10   5   5      782.75      623.88    176.97 o 
  -9   5   5       37.24      168.90    107.96 o 
  -8   5   5     1161.08      994.29    143.08 o 
  -7   5   5      434.07      468.52     95.40 o 
  -6   5   5     1688.66     1570.07    124.26 o 
  -5   5   5     4539.13     4754.36    191.17 o 
  -4   5   5      603.07      641.89     94.24 o 
  -3   5   5    16646.77    17071.72    672.00 o 
  -2   5   5    16530.61    16794.21    534.06 o 
  -1   5   5     2047.38     2177.17    163.51 o 
   0   5   5     6610.28     6813.03    244.49 o 
   1   5   5     3398.35     3521.47    163.04 o 
   2   5   5       20.61       14.86     28.84 o 
   3   5   5     3129.59     3155.32    218.41 o 
   4   5   5     1064.82      908.12     77.85 o 
   5   5   5     3047.10     2848.98    230.13 o 
   6   5   5      983.66     1150.76    170.70 o 
   7   5   5      751.26     1048.24    167.53 o 
   8   5   5     2862.44     3410.92    267.13 o 
   9   5   5        8.81     -117.80    117.80 o 
  10   5   5      630.72      852.07    322.29 o 
 -11   6   5      295.06      592.81    209.92 o 
 -10   6   5       48.60      227.57    162.21 o 
  -9   6   5     1545.16     1844.94    204.35 o 
  -8   6   5      280.23      233.67    102.85 o 
  -7   6   5     5176.26     5255.13    292.89 o 
  -6   6   5      264.56      340.30     99.16 o 
  -5   6   5      400.36       75.57     74.44 o 
  -4   6   5     8845.36     8749.34    474.91 o 
  -3   6   5     1663.30     1695.04    170.76 o 
  -2   6   5     2822.40     2934.79    161.50 o 
  -1   6   5     4930.33     5139.45    243.62 o 
   0   6   5      121.83       92.29     64.40 o 
   1   6   5    19056.96    20043.38   1422.06 o 
   2   6   5     3440.38     3418.68    299.93 o 
   3   6   5       62.17        4.70     74.78 o 
   4   6   5     2749.56     3062.44    225.99 o 
   5   6   5       10.57      113.70     92.33 o 
   6   6   5     1809.59     1995.63    175.54 o 
   7   6   5      569.37      520.56    120.08 o 
   8   6   5        4.04        0.07    106.61 o 
   9   6   5     1293.19     1095.51    174.32 o 
  10   6   5      149.07      250.05    149.42 o 
 -10   7   5      497.68      561.42    147.98 o 
  -9   7   5      492.35      406.09    118.90 o 
  -8   7   5      767.41      150.32    201.59 o 
  -7   7   5     1982.21     2414.76    370.32 o 
  -6   7   5      991.85      874.47    187.98 o 
  -5   7   5     3768.68     4408.70    495.68 o 
  -4   7   5      109.31       42.86    220.22 o 
  -3   7   5      891.16      783.95    134.27 o 
  -2   7   5     7722.35     7907.08    348.59 o 
  -1   7   5     1793.80     1913.17    642.69 o 
   0   7   5     5410.55     5640.40    725.07 o 
   1   7   5       20.61       -2.34     79.62 o 
   2   7   5     2422.17     1781.91    218.29 o 
   3   7   5     4759.31     5419.90   1273.58 o 
   4   7   5       32.21      -44.16     88.24 o 
   5   7   5     1857.07     2067.54    306.10 o 
   6   7   5     1822.99     1652.46    228.43 o 
   7   7   5      405.33      284.03    143.48 o 
   8   7   5      286.74      319.91    132.27 o 
   9   7   5       12.48       81.77    144.21 o 
  -9   8   5      232.60     -208.36    208.36 o 
  -8   8   5       95.01       85.03    145.35 o 
  -7   8   5      908.02     1673.42    340.66 o 
  -6   8   5      813.45      677.18    187.37 o 
  -5   8   5        0.47       -2.84    124.66 o 
  -4   8   5     3075.28     3146.93    274.23 o 
  -3   8   5      230.52     -170.13    170.13 o 
  -2   8   5     3602.97     3624.20    342.75 o 
  -1   8   5      250.10      289.86    113.47 o 
   0   8   5      113.26       50.75    101.80 o 
   1   8   5     6416.45     6410.87    471.26 o 
   2   8   5      703.52      592.89    267.04 o 
   3   8   5     1152.50     1623.03    224.71 o 
   4   8   5     3645.55     4104.94    290.61 o 
   5   8   5      248.90      308.11    125.28 o 
   6   8   5      729.21      489.81    137.53 o 
   7   8   5        7.46      -95.50    127.26 o 
   8   8   5       39.12      -73.27    155.02 o 
   9   8   5      600.05      390.66    204.56 o 
  -8   9   5      162.15      -24.45    153.92 o 
  -7   9   5      271.78      -32.55    207.16 o 
  -6   9   5      111.01       63.90    182.22 o 
  -5   9   5     1343.98      971.84    228.68 o 
  -4   9   5        8.89      -45.29    211.44 o 
  -3   9   5      213.75      515.07    288.59 o 
  -2   9   5     1236.72     1288.26    185.02 o 
  -1   9   5      697.38      614.01    151.50 o 
   0   9   5     2534.49     2307.01    259.32 o 
   1   9   5       66.71      109.54    117.17 o 
   2   9   5      306.15      526.79    153.80 o 
   3   9   5     1957.55     1728.03    234.22 o 
   4   9   5       34.44       81.62    123.41 o 
   5   9   5      116.26      101.40    149.29 o 
   6   9   5        8.08     -116.76    118.21 o 
   7   9   5       74.34      180.20    201.94 o 
   8   9   5      160.02      140.14    162.59 o 
  -7  10   5      107.68      118.16    257.23 o 
  -6  10   5      126.44      101.35    218.11 o 
  -5  10   5        0.71       89.79    265.00 o 
  -4  10   5     1051.81     1372.78    416.51 o 
  -3  10   5      296.77      143.55    251.76 o 
  -2  10   5      294.60      450.28    134.33 o 
  -1  10   5      951.15      887.79    191.76 o 
   0  10   5      310.66      431.78    148.68 o 
   1  10   5     1111.84     1058.55    202.86 o 
   2  10   5       95.14      214.87    143.03 o 
   3  10   5      127.83       49.67    214.68 o 
   4  10   5       86.24      -35.24    131.47 o 
   5  10   5      101.74      -35.62    136.22 o 
   6  10   5      402.40      408.48    175.18 o 
   7  10   5        6.66       56.34    250.37 o 
  -6  11   5       25.98      -49.66    217.30 o 
  -5  11   5        1.12     -190.44    339.26 o 
  -4  11   5      108.53     -262.41    262.41 o 
  -3  11   5      163.10      312.78    278.24 o 
  -2  11   5      177.60      153.96    135.52 o 
  -1  11   5       18.14       82.12    156.12 o 
   0  11   5        0.45      -39.09    151.38 o 
   1  11   5      108.16       98.07    156.60 o 
   2  11   5       83.06       77.33    181.88 o 
   3  11   5       27.25      -25.04    145.09 o 
   4  11   5       87.67      217.30    153.03 o 
   5  11   5       37.92      119.46    316.96 o 
  -4  12   5        1.73      239.91    350.01 o 
  -3  12   5      124.64      452.25    380.97 o 
  -2  12   5       10.46      178.54    152.25 o 
  -1  12   5      229.59       65.37    162.13 o 
   0  12   5      127.84      173.01    200.69 o 
   1  12   5       32.33      -56.91    172.17 o 
   2  12   5       34.44      -12.92    152.57 o 
   3  12   5        5.33      148.12    168.21 o 
 -12   0   6      560.61      180.88    368.83 o 
 -11   0   6      103.09      -21.20    304.62 o 
 -10   0   6     2087.15     3408.16    606.65 o 
  -9   0   6      295.66      347.73    254.75 o 
  -8   0   6      629.84      305.36    175.42 o 
  -7   0   6     5534.31     6242.94    370.08 o 
  -6   0   6     4482.41     4635.92    285.92 o 
  -5   0   6    43236.62    47410.39   2583.13 o 
  -4   0   6     1086.36     1083.99    149.15 o 
  -3   0   6     3935.01     3841.26    229.85 o 
  -2   0   6     2658.09     2913.33    196.85 o 
  -1   0   6     1936.29     1992.53    134.60 o 
   0   0   6      238.42      328.85     47.98 o 
   1   0   6     1448.05     1720.74    129.12 o 
   2   0   6     4733.28     4747.30    261.12 o 
   3   0   6    20595.49    20284.76    629.17 o 
   4   0   6     5903.53     5855.69    249.59 o 
   5   0   6     1858.45     1821.49    169.53 o 
   6   0   6     3518.38     3534.76    263.41 o 
   7   0   6     2830.06     2775.67    671.97 o 
   8   0   6     3369.86     3340.14    299.90 o 
   9   0   6      550.83      436.43    183.13 o 
  10   0   6       41.33       36.68    171.19 o 
  11   0   6      708.34      802.60    259.62 o 
 -12   1   6      263.00      432.70    199.73 o 
 -11   1   6     1433.24     1679.42    243.21 o 
 -10   1   6       17.41     -118.22    118.22 o 
  -9   1   6     2566.59     2776.21    258.03 o 
  -8   1   6     4766.94     5227.89    288.10 o 
  -7   1   6     2049.98     1973.90    156.69 o 
  -6   1   6     8889.79     8352.13    349.81 o 
  -5   1   6      722.69      842.72     77.67 o 
  -4   1   6     7337.20     7222.84    234.31 o 
  -3   1   6    15186.21    14034.39    393.80 o 
  -2   1   6     6373.91     5772.40    197.02 o 
  -1   1   6    34526.00    32533.49    815.03 o 
   0   1   6    17538.54    17291.03    539.51 o 
   1   1   6     6821.82     6568.31    227.68 o 
   2   1   6     4316.96     3912.83    130.99 o 
   3   1   6     2875.13     2871.10    145.42 o 
   4   1   6     6192.07     6046.22    190.63 o 
   5   1   6     8707.45     8638.56    287.32 o 
   6   1   6     2403.28     2254.61    126.59 o 
   7   1   6     1932.76     2050.18    150.09 o 
   8   1   6     1665.55     1824.00    313.34 o 
   9   1   6     1586.40     2063.24    371.25 o 
  10   1   6     1184.46     1628.97    249.25 o 
  11   1   6       38.56      -22.51    185.82 o 
 -12   2   6      304.16      335.39    256.60 o 
 -11   2   6       27.29       -7.20    143.56 o 
 -10   2   6     3566.18     3347.82    315.21 o 
  -9   2   6        4.03      -61.84    113.32 o 
  -8   2   6     2444.85     2531.84    197.25 o 
  -7   2   6     5788.16     5935.51    252.72 o 
  -6   2   6      350.76      271.08     69.00 o 
  -5   2   6     1950.65     1769.65     96.66 o 
  -4   2   6      134.16       77.82     33.79 o 
  -3   2   6     2062.73     2354.01     96.86 o 
  -2   2   6    39799.63    37657.07   1057.53 o 
  -1   2   6      121.93      201.79     33.57 o 
   0   2   6     6690.10     6722.96    251.34 o 
   1   2   6       38.89       33.25     32.56 o 
   2   2   6     8216.83     7987.15    232.26 o 
   3   2   6    14512.39    14688.79    407.01 o 
   4   2   6        1.42       44.83     36.15 o 
   5   2   6     1350.03     1532.48    104.32 o 
   6   2   6     4585.95     4992.72    228.69 o 
   7   2   6       94.45       44.34     74.14 o 
   8   2   6     3075.22     2904.96    390.61 o 
   9   2   6      423.97      333.43    170.37 o 
  10   2   6      239.34      268.26    184.02 o 
  11   2   6      424.92      434.19    215.28 o 
 -12   3   6      385.05      542.27    241.90 o 
 -11   3   6      246.67      366.95    463.70 o 
 -10   3   6      205.95       -4.51    141.15 o 
  -9   3   6      965.00      832.82    289.31 o 
  -8   3   6      559.20      351.08    156.73 o 
  -7   3   6      231.49      159.04     68.13 o 
  -6   3   6     7980.89     8389.98    313.23 o 
  -5   3   6     4379.61     4391.83    173.56 o 
  -4   3   6     6526.75     6181.87    196.60 o 
  -3   3   6     9482.24     8714.74    250.16 o 
  -2   3   6      196.26      181.13     31.50 o 
  -1   3   6     2510.36     2458.43    107.29 o 
   0   3   6      268.02      212.75     46.81 o 
   1   3   6     5171.77     5147.91    203.89 o 
   2   3   6     7922.78     7835.55    220.56 o 
   3   3   6      160.84      148.10     35.52 o 
   4   3   6     7603.95     7676.31    282.61 o 
   5   3   6     8917.34     8746.83    305.37 o 
   6   3   6     1529.93     1528.01    271.54 o 
   7   3   6     2973.99     2963.73    216.68 o 
   8   3   6        3.32      135.59     99.26 o 
   9   3   6       23.82      -46.79    151.66 o 
  10   3   6      187.52      116.91    168.30 o 
  11   3   6       34.62       81.93    208.29 o 
 -11   4   6       95.05      177.09    173.58 o 
 -10   4   6      220.06      249.07    153.43 o 
  -9   4   6      100.91       86.40    104.29 o 
  -8   4   6      125.84       94.33     96.52 o 
  -7   4   6     1166.94     1320.18    171.92 o 
  -6   4   6      275.20      280.10     57.99 o 
  -5   4   6     2169.59     2315.06    110.65 o 
  -4   4   6      682.53      701.42     69.74 o 
  -3   4   6       28.77       77.08     29.43 o 
  -2   4   6     9724.31     9697.90    318.04 o 
  -1   4   6     1493.01     1560.30     85.61 o 
   0   4   6     1109.57     1146.50     69.30 o 
   1   4   6      358.86      378.61     45.38 o 
   2   4   6      334.78      438.19     63.90 o 
   3   4   6     9764.98     9757.73    292.56 o 
   4   4   6      108.46      171.60     79.98 o 
   5   4   6      177.84      154.22     73.68 o 
   6   4   6     1273.12     1392.81    162.70 o 
   7   4   6       80.14       39.68    116.34 o 
   8   4   6      592.04      413.56    123.40 o 
   9   4   6       10.50      160.68    123.42 o 
  10   4   6        1.16     -137.73    154.72 o 
 -11   5   6       60.82       67.41    171.57 o 
 -10   5   6        5.04      245.26    158.84 o 
  -9   5   6       55.68       65.62    105.51 o 
  -8   5   6       38.22      162.04    101.76 o 
  -7   5   6      365.89      433.87    130.25 o 
  -6   5   6      976.61     1207.26    131.11 o 
  -5   5   6        7.69      142.88     51.97 o 
  -4   5   6       31.48        8.81     48.53 o 
  -3   5   6     2451.65     2545.71    184.88 o 
  -2   5   6      810.96      824.49     76.41 o 
  -1   5   6      262.48      400.28     64.55 o 
   0   5   6      895.86      986.59     76.08 o 
   1   5   6     1593.71     1665.49    104.53 o 
   2   5   6      320.75      321.91     54.17 o 
   3   5   6     2339.66     2436.13    191.51 o 
   4   5   6       64.15       35.27     60.66 o 
   5   5   6       63.79       83.76     80.53 o 
   6   5   6      133.37      117.49     86.51 o 
   7   5   6        3.04       49.13    165.71 o 
   8   5   6       80.72      114.95    111.11 o 
   9   5   6      383.69      199.75    164.59 o 
  10   5   6       61.82      136.73    183.52 o 
 -11   6   6       23.26       98.88    179.65 o 
 -10   6   6       15.87     -126.65    126.65 o 
  -9   6   6       59.22      139.63    115.68 o 
  -8   6   6      106.59      133.33    118.16 o 
  -7   6   6       43.47      350.72    134.43 o 
  -6   6   6       25.42      162.07     91.70 o 
  -5   6   6      175.44      161.77     74.23 o 
  -4   6   6      655.04      977.53    167.75 o 
  -3   6   6      610.37      633.62    113.94 o 
  -2   6   6      546.65      499.46     65.34 o 
  -1   6   6       16.29      -13.81     39.79 o 
   0   6   6        0.14       17.63     43.29 o 
   1   6   6       28.82      -45.52     59.24 o 
   2   6   6      159.94       94.96     96.89 o 
   3   6   6       82.67       92.42     83.03 o 
   4   6   6       27.53       32.38     78.65 o 
   5   6   6       23.37       23.28    102.82 o 
   6   6   6      149.71      205.99    101.27 o 
   7   6   6      131.34      134.72     98.90 o 
   8   6   6        3.72      -89.55    101.33 o 
   9   6   6       40.28       87.98    131.94 o 
  10   6   6      200.90      283.06    168.60 o 
 -10   7   6       73.85        0.01    123.33 o 
  -9   7   6      222.21       40.40    100.00 o 
  -8   7   6        2.70     -106.74    121.16 o 
  -7   7   6      453.41      581.07    214.23 o 
  -6   7   6     1241.73     1303.88    260.85 o 
  -5   7   6       31.74       36.02    114.64 o 
  -4   7   6      782.37      726.09    140.81 o 
  -3   7   6      531.79      277.55    112.03 o 
  -2   7   6       86.15       44.78     58.38 o 
  -1   7   6      369.11      167.93    119.76 o 
   0   7   6      331.70      259.88    111.88 o 
   1   7   6     2049.83     1929.97    290.68 o 
   2   7   6     1564.79     1907.78    398.84 o 
   3   7   6       71.99      327.08    119.00 o 
   4   7   6     1742.36     1690.77    179.06 o 
   5   7   6      339.27      114.69    110.30 o 
   6   7   6       24.63       55.26    114.35 o 
   7   7   6      127.76      193.22    148.76 o 
   8   7   6       81.69      -12.83    145.97 o 
   9   7   6       98.39      -63.95    145.07 o 
  -9   8   6      184.75     -217.51    217.51 o 
  -8   8   6       67.79       99.61    147.70 o 
  -7   8   6      461.28      291.58    227.07 o 
  -6   8   6        1.95      -62.25    138.49 o 
  -5   8   6      801.20      545.76    181.85 o 
  -4   8   6        1.30       38.57    172.22 o 
  -3   8   6      771.91      522.53    255.04 o 
  -2   8   6      672.21      951.05    342.80 o 
  -1   8   6       23.94      -86.93     86.93 o 
   0   8   6     1248.26     1072.47    176.81 o 
   1   8   6     1602.94     1589.84    218.86 o 
   2   8   6       12.67       -3.34    107.23 o 
   3   8   6      871.54      479.46    152.20 o 
   4   8   6       11.70      -34.32    136.26 o 
   5   8   6     1452.50     1602.17    166.69 o 
   6   8   6      419.48      443.65    142.97 o 
   7   8   6      312.58      -24.30    145.25 o 
   8   8   6      172.37      279.10    277.49 o 
  -8   9   6      780.76      316.49    404.02 o 
  -7   9   6      435.29      237.13    246.68 o 
  -6   9   6      593.88      201.60    194.67 o 
  -5   9   6      277.30      519.57    200.13 o 
  -4   9   6      852.79      830.64    334.39 o 
  -3   9   6     1826.98     2360.71    481.62 o 
  -2   9   6      207.70      148.31    131.26 o 
  -1   9   6     2310.59     2384.29    266.62 o 
   0   9   6     2061.36     1989.81    331.40 o 
   1   9   6      558.70      289.77    137.63 o 
   2   9   6     1843.18     2492.81    286.28 o 
   3   9   6       35.11       96.05    129.71 o 
   4   9   6      847.33      976.86    200.07 o 
   5   9   6      292.69      252.84    112.23 o 
   6   9   6      140.18       53.08    172.36 o 
   7   9   6      826.90      699.98    189.96 o 
   8   9   6      217.41      201.69    232.25 o 
  -7  10   6      513.44     1012.32    322.94 o 
  -6  10   6        5.88      133.50    345.29 o 
  -5  10   6      936.49      885.10    216.30 o 
  -4  10   6      727.21      536.47    337.57 o 
  -3  10   6       59.44       45.00    245.69 o 
  -2  10   6     2524.75     2521.97    268.89 o 
  -1  10   6       59.64      317.56    142.12 o 
   0  10   6     1693.47     2093.59    348.02 o 
   1  10   6     1320.24     1094.56    367.14 o 
   2  10   6      260.67      329.90    164.37 o 
   3  10   6     1048.21     1343.85    521.29 o 
   4  10   6       17.88      112.68    151.32 o 
   5  10   6       80.01     -142.27    144.76 o 
   6  10   6      589.77      670.15    166.33 o 
  -6  11   6      964.13      711.91    274.28 o 
  -5  11   6      461.09      385.16    360.57 o 
  -4  11   6      357.91      559.67    347.92 o 
  -3  11   6     1242.84      951.89    372.51 o 
  -2  11   6      227.29      129.67    138.25 o 
  -1  11   6     1208.94      625.06    188.21 o 
   0  11   6      524.21      676.16    251.96 o 
   1  11   6      515.85      376.78    172.36 o 
   2  11   6      873.75     1034.31    248.52 o 
   3  11   6       23.02     -129.69    148.09 o 
   4  11   6      996.51     1001.48    214.44 o 
   5  11   6      461.31      891.70    192.41 o 
  -4  12   6      416.66      868.37    466.29 o 
  -3  12   6       31.17       -8.96    308.30 o 
  -2  12   6      960.88      914.46    199.22 o 
  -1  12   6        2.28      -25.13    171.96 o 
   0  12   6      196.86      257.02    242.50 o 
   1  12   6      316.04      336.72    197.38 o 
   2  12   6       31.34       -0.26    169.08 o 
   3  12   6     1727.60     1645.10    265.46 o 
 -12   1   7        8.80     -106.40    177.56 o 
 -11   1   7        9.10      147.13    155.90 o 
 -10   1   7       18.90       19.86    131.17 o 
  -9   1   7      284.90      111.68    118.38 o 
  -8   1   7        4.47      -19.80     86.16 o 
  -7   1   7      265.55      266.27     87.92 o 
  -6   1   7       59.02      -16.62     63.64 o 
  -5   1   7     4212.55     4045.83    164.27 o 
  -4   1   7     1148.63     1094.18     72.28 o 
  -3   1   7     4502.23     4588.96    155.30 o 
  -2   1   7      374.38      459.24     45.55 o 
  -1   1   7     7758.17     7310.26    251.02 o 
   0   1   7     5187.48     5243.07    230.97 o 
   1   1   7       80.43       77.69     36.55 o 
   2   1   7     1468.53     1504.31     87.96 o 
   3   1   7     2560.47     2447.96    166.97 o 
   4   1   7      301.57      194.71     43.15 o 
   5   1   7        0.29        1.92     47.76 o 
   6   1   7      488.13      467.66     72.90 o 
   7   1   7      137.84       75.23     79.10 o 
   8   1   7      723.99      866.84    125.98 o 
   9   1   7        1.78       38.79    113.29 o 
  10   1   7       21.14       53.39    153.33 o 
  11   1   7      106.55       -3.12    207.88 o 
 -12   2   7       26.74      -81.40    176.39 o 
 -11   2   7      285.10      126.02    226.48 o 
 -10   2   7      338.01      241.63    329.08 o 
  -9   2   7      197.76      348.13    136.94 o 
  -8   2   7      279.66      252.10     98.66 o 
  -7   2   7      517.81      388.26     75.07 o 
  -6   2   7     1532.55     1489.15    109.71 o 
  -5   2   7      779.77      615.47     64.14 o 
  -4   2   7      285.61      293.36     46.39 o 
  -3   2   7     9554.56     9329.44    256.35 o 
  -2   2   7     5579.88     5312.29    148.00 o 
  -1   2   7    11487.84    10826.25    330.41 o 
   0   2   7      761.98      807.23    134.27 o 
   1   2   7       39.51       48.72     51.73 o 
   2   2   7       31.71       52.87     27.96 o 
   3   2   7     2673.94     2634.75    110.98 o 
   4   2   7      256.29      261.32     47.81 o 
   5   2   7     3119.17     3262.36    158.57 o 
   6   2   7      567.57      559.46     86.60 o 
   7   2   7     2186.86     2161.52    154.61 o 
   8   2   7     1201.36     1141.83    199.07 o 
   9   2   7       73.22      -59.87    138.64 o 
  10   2   7       61.64     -126.68    164.93 o 
  11   2   7       10.30       -3.37    185.89 o 
 -12   3   7      437.70      329.87    226.92 o 
 -11   3   7      251.51      136.70    165.86 o 
 -10   3   7      828.99     1011.96    215.60 o 
  -9   3   7      734.13      859.54    260.20 o 
  -8   3   7      129.43      132.88     81.97 o 
  -7   3   7     2091.28     2425.56    155.38 o 
  -6   3   7     2688.53     2458.40    133.79 o 
  -5   3   7     4543.80     4687.10    172.95 o 
  -4   3   7     2039.05     1897.51     92.84 o 
  -3   3   7       59.41      123.09     31.90 o 
  -2   3   7    15188.33    14970.29    387.13 o 
  -1   3   7     2378.75     2419.61    101.18 o 
   0   3   7      339.80      256.30     49.24 o 
   1   3   7     7505.69     7903.91    333.81 o 
   2   3   7     7239.51     7733.97    231.63 o 
   3   3   7     4746.74     4467.92    156.61 o 
   4   3   7      303.31      169.18     46.51 o 
   5   3   7      112.73      124.53     63.13 o 
   6   3   7     2957.31     2645.52    263.06 o 
   7   3   7      705.54      759.86    213.05 o 
   8   3   7      916.78      905.37    145.54 o 
   9   3   7      433.03      458.08    168.00 o 
  10   3   7        2.89      118.82    172.21 o 
  11   3   7      337.81      710.20    497.10 o 
 -11   4   7      262.88      191.00    332.99 o 
 -10   4   7      413.07      369.75    167.71 o 
  -9   4   7        0.80      -41.40    124.00 o 
  -8   4   7     6588.70     6561.53    392.33 o 
  -7   4   7      244.49      111.25    142.36 o 
  -6   4   7     2993.05     3215.78    165.94 o 
  -5   4   7     4041.93     4169.02    208.66 o 
  -4   4   7     7904.76     8253.72    250.86 o 
  -3   4   7     6354.85     6593.92    202.77 o 
  -2   4   7      621.03      679.81     61.42 o 
  -1   4   7       36.18       -6.76     31.23 o 
   0   4   7    22113.56    21868.56    757.25 o 
   1   4   7      829.97      969.22     94.07 o 
   2   4   7    17103.66    18460.87    500.76 o 
   3   4   7     9704.96     8989.09    352.91 o 
   4   4   7     1587.85     1536.21    142.12 o 
   5   4   7     5052.08     5426.98    446.20 o 
   6   4   7       51.57       91.13     77.77 o 
   7   4   7      165.34      191.37    104.18 o 
   8   4   7     1035.57      967.94    151.95 o 
   9   4   7       18.25      -35.69    113.83 o 
  10   4   7      719.03      704.96    210.75 o 
 -11   5   7      241.03      452.07    198.47 o 
 -10   5   7     1242.10     1376.65    227.33 o 
  -9   5   7      942.35      946.19    154.69 o 
  -8   5   7      103.80       58.20     93.07 o 
  -7   5   7     3966.39     4158.32    240.38 o 
  -6   5   7     2954.48     2974.14    283.60 o 
  -5   5   7     1956.90     2009.70    127.51 o 
  -4   5   7     3637.71     3871.80    144.36 o 
  -3   5   7      683.28      645.54     81.11 o 
  -2   5   7    20786.62    21547.85    673.00 o 
  -1   5   7     3727.62     3994.64    164.92 o 
   0   5   7    11313.48    11749.30    390.73 o 
   1   5   7     6176.47     5816.93    271.82 o 
   2   5   7     3392.23     3815.12    192.39 o 
   3   5   7     5489.32     5674.75    251.41 o 
   4   5   7     5451.76     5876.50    352.85 o 
   5   5   7      182.85      181.31     72.86 o 
   6   5   7     2334.28     2330.58    240.28 o 
   7   5   7     1083.66      880.49    163.42 o 
   8   5   7      843.53      615.55    255.37 o 
   9   5   7      415.97      801.36    191.66 o 
  10   5   7       11.38     -142.49    169.34 o 
 -11   6   7      670.69      938.18    231.80 o 
 -10   6   7      535.88      583.45    230.07 o 
  -9   6   7      364.20      593.39    133.94 o 
  -8   6   7     1305.67     1439.21    152.98 o 
  -7   6   7      552.78      687.69    121.24 o 
  -6   6   7      173.17      381.52    104.34 o 
  -5   6   7     4267.33     4411.35    367.59 o 
  -4   6   7      324.18      156.23    139.83 o 
  -3   6   7    10232.95    10756.67    396.18 o 
  -2   6   7     5229.76     5356.01    204.72 o 
  -1   6   7     4578.70     4801.91    254.01 o 
   0   6   7    10525.28     9965.93    419.63 o 
   1   6   7     1296.32     1272.06    201.69 o 
   2   6   7     3300.71     3339.03    323.48 o 
   3   6   7     2388.02     2469.57    291.32 o 
   4   6   7      286.25       18.79    172.57 o 
   5   6   7     3436.76     3465.66    479.87 o 
   6   6   7      859.85      595.41    176.38 o 
   7   6   7      538.72      691.45    148.20 o 
   8   6   7     1155.68     1201.08    167.49 o 
   9   6   7      169.36      238.71    177.46 o 
 -10   7   7      298.76      621.15    141.47 o 
  -9   7   7      200.32      118.18    131.51 o 
  -8   7   7       28.83      -65.49     99.60 o 
  -7   7   7     1988.62     1943.90    351.31 o 
  -6   7   7     2456.61     2221.34    247.96 o 
  -5   7   7     4495.01     4198.16    326.51 o 
  -4   7   7      666.84      507.38    135.17 o 
  -3   7   7      658.01      367.46    124.15 o 
  -2   7   7     3265.97     3107.74    268.84 o 
  -1   7   7     6519.05     7468.09    501.85 o 
   0   7   7     1218.37     1047.37    449.81 o 
   1   7   7     3270.08     3133.62    239.10 o 
   2   7   7     2646.95     2652.09    437.62 o 
   3   7   7     4288.23     4292.54    386.25 o 
   4   7   7     1355.76     1274.29    142.52 o 
   5   7   7      185.07       73.52    110.34 o 
   6   7   7     1385.29     1559.26    205.81 o 
   7   7   7      466.05      338.52    157.21 o 
   8   7   7       54.08      123.86    165.75 o 
   9   7   7      204.01      288.47    162.49 o 
  -9   8   7      151.04     -206.37    206.37 o 
  -8   8   7      563.61      211.70    156.14 o 
  -7   8   7       36.92      -91.09    202.78 o 
  -6   8   7      620.57      678.19    189.28 o 
  -5   8   7     1185.80     1966.74    578.68 o 
  -4   8   7     1015.75      567.27    257.78 o 
  -3   8   7     2651.77     2765.57    491.18 o 
  -2   8   7      733.66      530.48    130.41 o 
  -1   8   7      245.12      437.56    127.95 o 
   0   8   7     3832.01     3691.49    356.73 o 
   1   8   7       65.50      -21.65    106.67 o 
   2   8   7     1231.31      990.97    403.17 o 
   3   8   7     2026.32     1894.80    360.82 o 
   4   8   7      996.33      802.04    163.99 o 
   5   8   7     1823.39     1683.81    218.07 o 
   6   8   7      267.27      287.21    133.31 o 
   7   8   7      228.13      471.10    172.52 o 
   8   8   7      248.90      157.13    161.79 o 
  -8   9   7       38.30       91.91    154.47 o 
  -7   9   7       16.90     -106.12    214.93 o 
  -6   9   7      137.20      411.24    183.39 o 
  -5   9   7      934.39      933.22    222.34 o 
  -4   9   7       30.79      149.82    250.96 o 
  -3   9   7       36.19      205.57    257.33 o 
  -2   9   7     2884.69     2875.60    278.34 o 
  -1   9   7     1610.59     1573.40    216.50 o 
   0   9   7      773.97      565.85    159.16 o 
   1   9   7      392.41      382.84    148.38 o 
   2   9   7      143.57      124.52    132.27 o 
   3   9   7     1220.26     1230.51    301.68 o 
   4   9   7      318.96      285.21    240.96 o 
   5   9   7       30.11      116.41    106.81 o 
   6   9   7      558.46      805.56    174.07 o 
   7   9   7      131.20      112.51    301.04 o 
  -7  10   7       46.42     -221.70    221.70 o 
  -6  10   7        0.30      153.97    195.30 o 
  -5  10   7      103.42      -81.97    156.91 o 
  -4  10   7       22.14     -258.33    258.33 o 
  -3  10   7       30.82     -238.22    238.22 o 
  -2  10   7        1.41      -86.97    116.85 o 
  -1  10   7        9.54      -16.45    128.20 o 
   0  10   7     1173.86     1117.92    209.28 o 
   1  10   7      320.24      279.93    154.47 o 
   2  10   7      172.69      312.89    159.18 o 
   3  10   7       57.30       19.32    155.44 o 
   4  10   7       47.44      209.60    162.92 o 
   5  10   7      230.90      385.10    180.15 o 
   6  10   7        7.47      -60.54    142.84 o 
  -6  11   7        0.15      -80.58    225.76 o 
  -5  11   7        7.57      202.68    342.85 o 
  -4  11   7       90.47      130.91    325.03 o 
  -3  11   7       47.78     -168.93    272.67 o 
  -2  11   7       68.58       98.63    137.69 o 
  -1  11   7        0.77     -119.38    243.65 o 
   0  11   7       28.57      150.64    164.14 o 
   1  11   7        2.93       11.13    155.46 o 
   2  11   7      134.73      153.00    159.61 o 
   3  11   7      125.48      105.27    320.15 o 
   4  11   7       25.48      -46.63    164.99 o 
   5  11   7        2.71       73.66    178.28 o 
  -4  12   7        7.77      389.83    389.83 o 
  -3  12   7        5.59      325.63    326.72 o 
  -2  12   7       95.43       60.50    228.17 o 
  -1  12   7       22.99        2.83    174.18 o 
   0  12   7       64.38      -29.47    209.10 o 
   1  12   7        8.96     -157.80    181.89 o 
   2  12   7       35.26      193.49    198.09 o 
   3  12   7        0.56     -152.36    411.14 o 
 -12   0   8       76.32      275.05    393.72 o 
 -11   0   8     1204.33      767.52    382.77 o 
 -10   0   8     1134.04     1164.03    383.16 o 
  -9   0   8     5843.08     6095.59    780.17 o 
  -8   0   8      724.44      578.97    203.35 o 
  -7   0   8     5465.70     5701.04    352.91 o 
  -6   0   8    26263.51    26063.26   1167.21 o 
  -5   0   8     2716.20     3064.11    291.51 o 
  -4   0   8     9620.73     8822.44    556.49 o 
  -3   0   8    11451.79    10930.29    569.33 o 
  -2   0   8     1675.64     1418.36    126.34 o 
  -1   0   8    43297.16    42507.02   1837.07 o 
   0   0   8    17913.93    15872.44    622.60 o 
   1   0   8    38260.48    34153.41   1266.40 o 
   2   0   8     2978.83     2893.89    143.83 o 
   3   0   8     5584.00     5656.40    230.00 o 
   4   0   8     9017.22     8709.14    307.57 o 
   5   0   8    10709.75    10994.86    410.07 o 
   6   0   8      306.88      449.30    118.61 o 
   7   0   8     3437.16     3383.64    286.15 o 
   8   0   8      829.17      956.22    213.63 o 
   9   0   8      881.94     1252.11    387.15 o 
  10   0   8      612.73      795.82    233.99 o 
  11   0   8      271.49       12.16    395.51 o 
 -12   1   8      175.95       30.51    186.40 o 
 -11   1   8      234.73      272.57    172.12 o 
 -10   1   8     1088.84     1068.77    188.13 o 
  -9   1   8      122.88       37.60    113.72 o 
  -8   1   8     5546.99     6012.77    313.10 o 
  -7   1   8     1874.96     2052.76    187.69 o 
  -6   1   8       83.54      -42.06     58.01 o 
  -5   1   8    24094.78    24030.65    701.15 o 
  -4   1   8     3941.74     4162.05    136.88 o 
  -3   1   8     8264.40     7762.27    231.26 o 
  -2   1   8     4209.62     4207.56    135.25 o 
  -1   1   8     1342.47     1480.69    110.02 o 
   0   1   8    39945.42    38350.62   1440.05 o 
   1   1   8     1724.51     1917.27     98.81 o 
   2   1   8      469.77      518.83     44.95 o 
   3   1   8     7589.70     6807.58    224.55 o 
   4   1   8     1654.59     1698.55    133.80 o 
   5   1   8    11607.57    11635.33    329.19 o 
   6   1   8      250.39      321.23     68.31 o 
   7   1   8       33.78      -74.17     75.05 o 
   8   1   8     2731.21     2834.74    222.75 o 
   9   1   8      215.38      209.03    118.54 o 
  10   1   8      860.52      650.07    181.37 o 
  11   1   8      264.27        9.38    162.73 o 
 -12   2   8      367.74      266.84    194.11 o 
 -11   2   8      759.16      775.60    196.11 o 
 -10   2   8      212.89      269.88    139.18 o 
  -9   2   8     2102.69     1851.03    218.13 o 
  -8   2   8      129.22      132.42     94.18 o 
  -7   2   8     1063.85     1009.56    122.28 o 
  -6   2   8     8958.28     9253.98    336.71 o 
  -5   2   8     1306.89     1433.87     78.92 o 
  -4   2   8    17733.26    17460.29    483.31 o 
  -3   2   8     5540.41     5269.56    172.42 o 
  -2   2   8     1117.41     1079.47     65.34 o 
  -1   2   8    32211.77    30682.12    815.70 o 
   0   2   8     1715.09     1826.30    101.00 o 
   1   2   8     2496.80     2657.27    156.62 o 
   2   2   8     5651.11     5602.66    197.59 o 
   3   2   8       80.43      148.25     38.83 o 
   4   2   8     7169.35     6566.60    220.72 o 
   5   2   8     1570.47     1595.08     89.96 o 
   6   2   8     1509.35     1572.90    126.32 o 
   7   2   8     3392.48     3410.88    215.17 o 
   8   2   8      829.19      949.95    197.15 o 
   9   2   8     1175.67     1133.28    282.47 o 
  10   2   8      696.63      645.30    224.83 o 
  11   2   8       17.85      146.86    208.71 o 
 -12   3   8      163.96      149.18    198.47 o 
 -11   3   8        0.42     -100.82    160.91 o 
 -10   3   8      935.61     1104.64    317.16 o 
  -9   3   8       20.75       74.64    114.74 o 
  -8   3   8     2749.09     2823.68    182.53 o 
  -7   3   8       32.04       61.71     68.47 o 
  -6   3   8       65.99       86.32     50.15 o 
  -5   3   8     1241.41     1141.88     78.59 o 
  -4   3   8        3.00       21.33     34.19 o 
  -3   3   8     5452.32     5396.75    174.44 o 
  -2   3   8     1973.18     1779.69     74.48 o 
  -1   3   8     4113.33     4069.99    148.56 o 
   0   3   8    17629.65    16610.93    652.88 o 
   1   3   8     2014.14     1929.23    197.03 o 
   2   3   8      891.90      813.58     86.78 o 
   3   3   8     1079.27     1142.85     77.30 o 
   4   3   8        8.32       38.01     40.59 o 
   5   3   8     1851.32     1821.19    293.09 o 
   6   3   8      620.08      562.95    114.91 o 
   7   3   8      159.26      133.20    101.80 o 
   8   3   8     1794.36     1746.64    273.67 o 
   9   3   8       10.19       59.71    147.58 o 
  10   3   8      495.00      455.85    197.51 o 
 -11   4   8      386.35      220.41    177.42 o 
 -10   4   8       25.04      129.34    176.25 o 
  -9   4   8      236.04       91.07    190.24 o 
  -8   4   8        1.04       34.43     96.27 o 
  -7   4   8       21.47       -2.18     78.11 o 
  -6   4   8       62.07       77.28     58.41 o 
  -5   4   8      187.84      111.71     47.33 o 
  -4   4   8      432.36      399.16     66.27 o 
  -3   4   8     2509.50     2267.42    119.85 o 
  -2   4   8     1617.07     1502.37     71.11 o 
  -1   4   8     3527.30     3441.67    147.80 o 
   0   4   8      831.99      756.36    106.44 o 
   1   4   8      972.47     1049.77     96.89 o 
   2   4   8     1613.67     1527.21    104.21 o 
   3   4   8      185.05      112.20     40.34 o 
   4   4   8      563.07      573.62     81.44 o 
   5   4   8       86.66      171.94     77.08 o 
   6   4   8      564.40      687.26    156.93 o 
   7   4   8      534.86      600.99    125.84 o 
   8   4   8       54.84     -105.69    105.69 o 
   9   4   8      247.69      120.07    134.54 o 
  10   4   8      192.45      150.13    711.63 o 
 -11   5   8       93.49      329.03    189.26 o 
 -10   5   8       16.84       71.90    154.65 o 
  -9   5   8       89.74       57.81    106.88 o 
  -8   5   8      845.99      997.33    192.27 o 
  -7   5   8       15.39       77.40     69.22 o 
  -6   5   8      383.48      462.01     88.94 o 
  -5   5   8      754.14      796.91     72.97 o 
  -4   5   8       78.33       86.64     40.68 o 
  -3   5   8     1210.99     1227.51     71.38 o 
  -2   5   8       64.93      -13.64     38.72 o 
  -1   5   8      658.78      587.27     61.08 o 
   0   5   8      743.39      838.59    132.21 o 
   1   5   8        6.19       11.73     45.92 o 
   2   5   8      135.83      145.10    110.94 o 
   3   5   8      993.04     1075.03    121.76 o 
   4   5   8      117.67      139.17     91.20 o 
   5   5   8      822.83      616.09    158.91 o 
   6   5   8      264.78      116.45     85.36 o 
   7   5   8        6.38      -89.30     89.30 o 
   8   5   8       18.06      -92.80    109.88 o 
   9   5   8       44.00      190.79    133.36 o 
  10   5   8        2.67     -240.23    255.00 o 
 -11   6   8       10.53      197.43    219.95 o 
 -10   6   8       18.62      -54.82    121.37 o 
  -9   6   8       19.18       62.82    144.77 o 
  -8   6   8        8.50        0.40     93.13 o 
  -7   6   8      803.21      690.00    159.02 o 
  -6   6   8      205.47      480.77    110.39 o 
  -5   6   8      483.31      579.15    103.83 o 
  -4   6   8     2067.08     2150.84    203.94 o 
  -3   6   8       23.08      -30.84     46.33 o 
  -2   6   8      973.59     1005.58     94.49 o 
  -1   6   8      430.70      424.87     76.43 o 
   0   6   8        0.39       74.65     57.42 o 
   1   6   8     1211.15     1263.15    145.84 o 
   2   6   8       97.23        4.06     76.05 o 
   3   6   8     1417.74     1578.54    142.52 o 
   4   6   8      103.25      -19.20     87.64 o 
   5   6   8      137.79       12.35     99.25 o 
   6   6   8      458.14      203.98    111.81 o 
   7   6   8        0.15       41.15    108.24 o 
   8   6   8       21.67      119.46    164.98 o 
   9   6   8        9.55       37.10    137.00 o 
 -10   7   8       74.65      176.72    121.57 o 
  -9   7   8       24.19       10.33    143.21 o 
  -8   7   8        1.80       81.95    104.25 o 
  -7   7   8      218.86      289.19    209.35 o 
  -6   7   8        2.96      181.45    136.10 o 
  -5   7   8      736.19      712.23    204.03 o 
  -4   7   8      384.43      152.82    112.28 o 
  -3   7   8      888.48      976.52     90.16 o 
  -2   7   8      209.27      127.43     89.82 o 
  -1   7   8       98.61      119.12     96.95 o 
   0   7   8      325.89      495.17    131.76 o 
   1   7   8       32.62        9.95     75.41 o 
   2   7   8       80.83       13.25    108.73 o 
   3   7   8      155.89      151.56    124.76 o 
   4   7   8       65.93       72.96     86.85 o 
   5   7   8      585.78      526.96    157.15 o 
   6   7   8      272.03      309.03    170.57 o 
   7   7   8      324.45      198.28    151.85 o 
   8   7   8      171.93      243.25    176.68 o 
   9   7   8       20.07      220.18    170.23 o 
  -9   8   8      761.30      740.45    305.72 o 
  -8   8   8      163.59      239.04    250.12 o 
  -7   8   8      989.04     1026.45    296.76 o 
  -6   8   8      326.45      402.12    291.38 o 
  -5   8   8      257.66       30.48    140.79 o 
  -4   8   8     1009.08      947.68    200.07 o 
  -3   8   8     1188.44     1259.09    190.79 o 
  -2   8   8        0.59      116.47     99.94 o 
  -1   8   8     1024.24     1188.03    190.08 o 
   0   8   8      332.89       66.28    113.00 o 
   1   8   8     3245.30     3245.14    425.37 o 
   2   8   8     1548.37     1694.80    241.35 o 
   3   8   8      155.09      237.95    133.45 o 
   4   8   8      417.23      309.46    103.88 o 
   5   8   8      146.59      306.92    136.68 o 
   6   8   8      231.16      192.25    132.88 o 
   7   8   8      300.96      194.64    157.87 o 
   8   8   8       78.97      151.16    176.36 o 
  -8   9   8      647.06      797.29    280.83 o 
  -7   9   8      603.06     1020.78    321.94 o 
  -6   9   8       38.00       -2.09    174.16 o 
  -5   9   8     1702.17     2575.93    325.17 o 
  -4   9   8      742.56      825.39    200.77 o 
  -3   9   8      203.46       95.97    217.51 o 
  -2   9   8       48.80       57.64    109.49 o 
  -1   9   8       39.70     -141.77    206.71 o 
   0   9   8     1356.24     1425.13    219.23 o 
   1   9   8      497.55      629.73    168.34 o 
   2   9   8      841.95      812.36    285.16 o 
   3   9   8     1342.00     2050.45    288.68 o 
   4   9   8        7.97     -107.22    137.20 o 
   5   9   8     1116.89     1087.51    237.63 o 
   6   9   8      155.34      195.98    145.64 o 
   7   9   8        4.25      -41.61    156.27 o 
  -7  10   8      187.15      216.42    273.36 o 
  -6  10   8     1584.60     1556.71    293.16 o 
  -5  10   8       54.12     -148.04    192.28 o 
  -4  10   8     1853.21     1390.60    444.59 o 
  -3  10   8     1310.80     1708.06    451.65 o 
  -2  10   8      456.99      309.31    144.98 o 
  -1  10   8     1070.04      711.82    463.35 o 
   0  10   8        0.85      -19.27    131.38 o 
   1  10   8      823.44      645.59    372.81 o 
   2  10   8     1351.07     1584.08    253.25 o 
   3  10   8      145.09      146.79    284.61 o 
   4  10   8     1387.71     1693.12    283.01 o 
   5  10   8      478.91      534.11    208.71 o 
   6  10   8      448.66      476.25    174.76 o 
  -6  11   8       58.96      284.14    229.58 o 
  -5  11   8     1216.70     1550.28    507.10 o 
  -4  11   8      387.18      370.42    348.52 o 
  -3  11   8     1083.63      241.21    302.73 o 
  -2  11   8     1186.98      991.22    199.24 o 
  -1  11   8        0.03     -117.22    149.33 o 
   0  11   8     1989.80     1804.90    887.48 o 
   1  11   8      308.17      419.04    179.81 o 
   2  11   8      279.55      -24.35    282.17 o 
   3  11   8      793.09      224.10    195.40 o 
   4  11   8        0.20      -10.38    179.60 o 
   5  11   8      583.41      607.09    211.44 o 
  -4  12   8      314.14      454.94    401.98 o 
  -3  12   8      603.27     -165.55    293.87 o 
  -2  12   8       93.24      155.91    160.76 o 
  -1  12   8     1084.63     1340.27    282.27 o 
   0  12   8      219.36       16.63    187.87 o 
   1  12   8      256.18      397.89    313.43 o 
   2  12   8     1037.15     1516.69    285.10 o 
 -12   1   9       67.79      139.30    197.97 o 
 -11   1   9      215.65      468.99    178.84 o 
 -10   1   9      103.82       97.47    138.87 o 
  -9   1   9       84.61       98.68    136.78 o 
  -8   1   9        1.42      124.96     92.32 o 
  -7   1   9      146.27       92.76     79.93 o 
  -6   1   9       66.63       23.92     63.47 o 
  -5   1   9      269.49      251.18     52.22 o 
  -4   1   9      778.44      716.84     68.57 o 
  -3   1   9     2985.20     2746.62    119.46 o 
  -2   1   9     8629.82     7934.32    233.77 o 
  -1   1   9    19074.15    19621.08    528.54 o 
   0   1   9       24.09       26.15     27.26 o 
   1   1   9      305.65      227.91     31.96 o 
   2   1   9     2686.63     2780.23     99.54 o 
   3   1   9       24.08      -20.74     28.17 o 
   4   1   9     2493.35     2523.86    112.85 o 
   5   1   9       62.75       87.80     47.10 o 
   6   1   9       14.15      -30.06     56.64 o 
   7   1   9     3350.33     3206.62    196.41 o 
   8   1   9        3.44       -2.47     98.42 o 
   9   1   9      104.61      129.21    150.01 o 
  10   1   9      100.22      142.06    153.89 o 
  11   1   9        5.38       71.06    181.77 o 
 -12   2   9       61.24       88.95    181.63 o 
 -11   2   9        8.48       78.03    146.45 o 
 -10   2   9      247.40      374.27    162.87 o 
  -9   2   9     2522.28     2425.91    250.45 o 
  -8   2   9        7.03      -43.40     88.13 o 
  -7   2   9     1328.18     1240.23    128.86 o 
  -6   2   9      258.90      247.98     60.33 o 
  -5   2   9      636.07      546.31     57.43 o 
  -4   2   9      735.25      758.44     67.25 o 
  -3   2   9    12202.73    12443.11    333.78 o 
  -2   2   9     3548.83     3602.36    122.93 o 
  -1   2   9      175.43      115.83     31.07 o 
   0   2   9     2240.72     2058.20     92.44 o 
   1   2   9     3556.63     3716.01    141.95 o 
   2   2   9      106.64       97.91     32.30 o 
   3   2   9     2292.01     2423.20    102.71 o 
   4   2   9     1758.18     1898.66    122.92 o 
   5   2   9       56.89       28.91     45.80 o 
   6   2   9        9.16      -22.65     81.47 o 
   7   2   9       45.21       58.26     85.39 o 
   8   2   9      540.20      530.39    244.19 o 
   9   2   9      213.24      320.41    181.87 o 
  10   2   9       68.27      -79.69    174.35 o 
 -12   3   9        6.52      186.87    272.07 o 
 -11   3   9      688.79      324.34    184.68 o 
 -10   3   9      417.24      243.64    169.73 o 
  -9   3   9      141.25       74.65    121.93 o 
  -8   3   9     1896.79     2042.65    187.84 o 
  -7   3   9      137.68       98.14     66.91 o 
  -6   3   9     2970.71     3154.83    148.30 o 
  -5   3   9     1337.56     1129.23     87.82 o 
  -4   3   9      501.28      497.74     53.15 o 
  -3   3   9     6327.01     5958.87    190.12 o 
  -2   3   9     2292.01     2240.16     87.67 o 
  -1   3   9     2135.46     2063.89     82.38 o 
   0   3   9     8279.17     8412.56    362.33 o 
   1   3   9       31.84       76.98     47.46 o 
   2   3   9     6446.74     6390.95    218.52 o 
   3   3   9        1.32       46.78     36.68 o 
   4   3   9      754.67      789.71     74.66 o 
   5   3   9     2952.46     3032.89    165.57 o 
   6   3   9        9.12       64.50    134.56 o 
   7   3   9     1055.77      759.31    143.53 o 
   8   3   9      135.43      140.82    117.05 o 
   9   3   9        2.26        9.45    153.99 o 
  10   3   9      299.19      694.42    277.84 o 
 -11   4   9       10.82     -122.15    148.54 o 
 -10   4   9      832.92      840.13    307.61 o 
  -9   4   9     1246.69     1008.90    283.32 o 
  -8   4   9     2591.87     2598.95    215.24 o 
  -7   4   9     1954.78     1682.49    150.57 o 
  -6   4   9      370.56      420.82     72.24 o 
  -5   4   9     1730.78     1648.01    115.08 o 
  -4   4   9    18702.42    18238.24    505.83 o 
  -3   4   9      782.02      853.02     63.21 o 
  -2   4   9     7192.02     7470.55    232.33 o 
  -1   4   9     1322.82     1285.51     87.72 o 
   0   4   9     3652.57     3948.49    213.64 o 
   1   4   9     4250.16     4327.49    229.71 o 
   2   4   9     4807.71     4706.61    236.32 o 
   3   4   9     5816.01     6364.27    240.61 o 
   4   4   9     3432.36     3466.19    156.64 o 
   5   4   9      174.09       73.69     92.68 o 
   6   4   9     3927.92     4123.27    354.36 o 
   7   4   9      504.27      647.41    131.69 o 
   8   4   9      905.51      911.68    196.02 o 
   9   4   9      470.72      320.76    167.67 o 
  10   4   9       95.93       28.31    181.29 o 
 -11   5   9      470.86      412.70    416.56 o 
 -10   5   9       47.57      127.20    160.93 o 
  -9   5   9      407.45      530.10    130.52 o 
  -8   5   9     2578.69     3034.94    232.11 o 
  -7   5   9      147.05       60.74     70.99 o 
  -6   5   9     7969.84     8215.26    370.13 o 
  -5   5   9     3411.84     3610.82    165.21 o 
  -4   5   9      493.49      398.34     64.26 o 
  -3   5   9    11281.13    11219.75    344.52 o 
  -2   5   9       69.09       62.43     40.47 o 
  -1   5   9     3620.43     3733.23    147.88 o 
   0   5   9     4138.56     4108.25    285.79 o 
   1   5   9     2878.27     3306.33    260.55 o 
   2   5   9    16306.51    15978.54    515.02 o 
   3   5   9       21.29      -64.65     64.65 o 
   4   5   9     2966.07     2894.84    233.68 o 
   5   5   9     5094.74     5461.88    264.11 o 
   6   5   9       52.98       84.25     93.64 o 
   7   5   9     1670.36     1469.59    232.54 o 
   8   5   9      977.13      837.22    165.77 o 
   9   5   9       71.87      223.62    194.38 o 
  10   5   9      713.71      586.53    217.44 o 
 -11   6   9        3.18      -47.99    175.13 o 
 -10   6   9      364.23      274.18    137.08 o 
  -9   6   9      885.80      924.56    148.89 o 
  -8   6   9      850.84      871.31    136.09 o 
  -7   6   9     2581.76     2895.82    443.81 o 
  -6   6   9      529.08      424.52     81.85 o 
  -5   6   9     2810.50     2932.63    252.89 o 
  -4   6   9     5594.29     5595.91    240.56 o 
  -3   6   9     3497.63     3475.25    172.37 o 
  -2   6   9     2798.71     2877.54    143.25 o 
  -1   6   9     6116.89     5765.53    283.46 o 
   0   6   9     5264.90     5841.62    313.75 o 
   1   6   9     8350.49     8475.63    475.97 o 
   2   6   9       92.18      128.60     84.36 o 
   3   6   9     2690.31     3048.58    180.91 o 
   4   6   9     4197.04     4540.31    317.70 o 
   5   6   9     3112.19     3251.48    728.28 o 
   6   6   9     1784.93     2178.60    448.77 o 
   7   6   9      166.39      176.55    116.20 o 
   8   6   9      550.91      261.70    146.09 o 
   9   6   9      444.44      439.96    212.84 o 
 -10   7   9      133.26       -2.33    129.46 o 
  -9   7   9      626.18      197.74    163.44 o 
  -8   7   9      567.71      544.19    150.91 o 
  -7   7   9       28.91      167.04    219.11 o 
  -6   7   9     1076.12      823.73    178.91 o 
  -5   7   9      158.67       14.18    130.75 o 
  -4   7   9      112.33      165.82    145.09 o 
  -3   7   9     5298.16     5543.75    425.83 o 
  -2   7   9      168.41      192.43    104.07 o 
  -1   7   9     7984.13     8329.95    561.76 o 
   0   7   9     2341.61     2834.28    226.00 o 
   1   7   9        5.48       45.07     88.69 o 
   2   7   9     6388.99     6094.06    567.60 o 
   3   7   9      631.52      793.85    191.52 o 
   4   7   9      618.96      451.21    130.40 o 
   5   7   9     2367.93     2890.93    696.34 o 
   6   7   9        1.20      129.66    129.50 o 
   7   7   9     1308.78     1384.72    237.77 o 
   8   7   9        0.54      -56.74    210.99 o 
   9   7   9       89.37      126.42    201.84 o 
  -9   8   9      556.99       91.88    253.65 o 
  -8   8   9      296.49      234.21    194.52 o 
  -7   8   9      180.52        5.48    207.26 o 
  -6   8   9       50.77       51.73    150.05 o 
  -5   8   9      901.52     1164.84    221.41 o 
  -4   8   9       89.67      113.22    130.82 o 
  -3   8   9     1829.00     1718.16    189.85 o 
  -2   8   9     1444.89     1402.42    197.14 o 
  -1   8   9     2414.27     2354.42    268.35 o 
   0   8   9     3375.54     2763.84    441.95 o 
   1   8   9     3426.14     3442.52    346.93 o 
   2   8   9        0.91      105.19    118.01 o 
   3   8   9     1539.42     1278.46    316.32 o 
   4   8   9     1841.30     1666.28    371.03 o 
   5   8   9      318.27      218.94    203.79 o 
   6   8   9      164.35      186.58    141.77 o 
   7   8   9       27.89      248.69    171.74 o 
   8   8   9      314.05      268.34    200.74 o 
  -8   9   9      277.07      -40.82    223.39 o 
  -7   9   9       21.20       63.51    215.32 o 
  -6   9   9      728.83      942.94    306.81 o 
  -5   9   9        2.72      -83.46    149.27 o 
  -4   9   9        1.45     -142.51    142.51 o 
  -3   9   9       75.02      210.30    135.88 o 
  -2   9   9       66.04      136.35    121.66 o 
  -1   9   9      425.62      494.66    217.07 o 
   0   9   9     1061.14     1075.42    208.01 o 
   1   9   9        6.89      -26.79    124.79 o 
   2   9   9      902.41      771.13    196.25 o 
   3   9   9        3.74       -8.04    146.59 o 
   4   9   9       74.13       10.28    163.24 o 
   5   9   9      281.16      310.21    199.21 o 
   6   9   9       12.40       72.88    147.36 o 
   7   9   9      145.70     -147.28    168.17 o 
  -7  10   9       41.50      510.19    287.60 o 
  -6  10   9       15.09     -113.94    189.96 o 
  -5  10   9       17.28       56.20    184.80 o 
  -4  10   9      319.68      388.94    309.40 o 
  -3  10   9       81.77       32.75    239.61 o 
  -2  10   9       41.91       30.62    133.91 o 
  -1  10   9      108.91      172.85    140.63 o 
   0  10   9       69.22      327.85    158.80 o 
   1  10   9        1.47       27.02    134.09 o 
   2  10   9      293.40      -61.20    199.40 o 
   3  10   9        1.52       88.14    165.95 o 
   4  10   9      696.61      604.69    210.51 o 
   5  10   9       13.67     -129.14    177.94 o 
   6  10   9       70.11      170.02    173.78 o 
  -6  11   9      129.28      160.21    227.25 o 
  -5  11   9        5.58        7.30    208.08 o 
  -4  11   9       20.35      173.41    337.77 o 
  -3  11   9       36.06       35.94    263.51 o 
  -2  11   9        0.01      -30.22    147.87 o 
  -1  11   9       25.27      -53.98    140.11 o 
   0  11   9       24.42      209.54    166.96 o 
   1  11   9        0.67      -65.73    158.47 o 
   2  11   9       17.78       94.31    181.28 o 
   3  11   9      113.19      321.71    205.17 o 
   4  11   9        9.14       89.93    207.90 o 
  -3  12   9       42.41     -304.42    304.42 o 
  -2  12   9       73.40      159.22    168.47 o 
  -1  12   9        0.28      -20.08    175.94 o 
   0  12   9        2.78      173.98    202.15 o 
   1  12   9        6.01      -41.81    190.07 o 
   2  12   9       22.05     -189.93    189.93 o 
 -12   0  10      153.06      184.76    349.92 o 
 -11   0  10      900.32      702.62    375.60 o 
 -10   0  10       55.65     -211.94    211.94 o 
  -9   0  10        9.47      -73.87    194.82 o 
  -8   0  10     1074.98     1050.22    230.58 o 
  -7   0  10      803.54      702.11    245.29 o 
  -6   0  10     9101.06     8985.29    469.77 o 
  -5   0  10     8816.15     9166.89    462.21 o 
  -4   0  10     3934.73     4143.89    270.65 o 
  -3   0  10    28359.37    25926.46   1423.18 o 
  -2   0  10    13405.89    14184.65    668.20 o 
  -1   0  10     5645.97     6087.83    269.53 o 
   0   0  10      535.75      546.76     60.20 o 
   1   0  10       40.79      -11.85     40.38 o 
   2   0  10     7558.50     7293.38    284.76 o 
   3   0  10     1494.83     1282.69    148.58 o 
   4   0  10     1264.64     1245.40    111.44 o 
   5   0  10     8568.94     8938.95    352.10 o 
   6   0  10      472.16      531.16    134.34 o 
   7   0  10     3765.44     4434.55    403.71 o 
   8   0  10      525.09      267.26    164.77 o 
   9   0  10       11.90      210.13    255.44 o 
  10   0  10      734.14      783.63    253.88 o 
 -12   1  10      611.47      486.40    216.20 o 
 -11   1  10      412.84      330.83    170.45 o 
 -10   1  10      203.49       68.55    138.49 o 
  -9   1  10     2372.05     2360.32    257.19 o 
  -8   1  10      483.10      435.40    146.20 o 
  -7   1  10     7539.04     8022.90    362.28 o 
  -6   1  10     3674.23     3597.81    210.64 o 
  -5   1  10     1862.80     1894.49    135.15 o 
  -4   1  10    24600.19    23768.03    646.43 o 
  -3   1  10     4554.16     4641.07    160.80 o 
  -2   1  10     9865.74     9926.44    305.54 o 
  -1   1  10    40215.36    39403.00   1033.58 o 
   0   1  10     1077.11     1191.71     70.96 o 
   1   1  10    19120.70    18466.64    427.28 o 
   2   1  10      306.72      311.73     38.87 o 
   3   1  10     2902.51     2714.80    115.09 o 
   4   1  10     5229.15     5307.44    184.71 o 
   5   1  10       85.15       14.77     47.29 o 
   6   1  10     2824.55     3206.13    164.04 o 
   7   1  10     3009.61     3398.26    267.02 o 
   8   1  10        1.71      -41.00    104.74 o 
   9   1  10     2182.55     2368.87    274.74 o 
  10   1  10       30.62       38.95    141.30 o 
 -12   2  10       95.39     -160.51    178.60 o 
 -11   2  10      647.03     1287.46    221.45 o 
 -10   2  10     1140.50     1192.68    201.33 o 
  -9   2  10       86.63       39.58    116.84 o 
  -8   2  10     2953.42     2733.52    244.41 o 
  -7   2  10     2488.27     2621.49    171.79 o 
  -6   2  10     6575.50     6667.18    247.04 o 
  -5   2  10      524.13      529.66     63.24 o 
  -4   2  10      199.86      173.64     44.22 o 
  -3   2  10     7755.31     7285.87    214.47 o 
  -2   2  10     5179.44     5240.08    161.85 o 
  -1   2  10     3906.76     3910.45    138.33 o 
   0   2  10    14663.19    14084.86    390.50 o 
   1   2  10    10190.39    10044.20    274.16 o 
   2   2  10    20048.19    19147.83    494.30 o 
   3   2  10      287.66      212.50     42.19 o 
   4   2  10      207.45      195.84     46.32 o 
   5   2  10     1492.38     1507.34    117.46 o 
   6   2  10      977.45      777.10    109.01 o 
   7   2  10      559.30      392.75    153.32 o 
   8   2  10      669.70      345.96    220.45 o 
   9   2  10       49.33      -75.22    138.64 o 
  10   2  10     1400.69     1506.40    345.34 o 
 -12   3  10      447.52      120.09    200.15 o 
 -11   3  10       15.90      -85.45    164.12 o 
 -10   3  10       34.13       -5.54    146.82 o 
  -9   3  10     2015.39     2312.36    246.43 o 
  -8   3  10      274.74      242.79    107.28 o 
  -7   3  10     1222.47     1174.99    110.40 o 
  -6   3  10     4268.06     4161.93    176.64 o 
  -5   3  10        3.21       74.39     50.15 o 
  -4   3  10     4074.16     4224.00    159.80 o 
  -3   3  10      598.73      463.76     61.20 o 
  -2   3  10     4021.63     3770.96    125.48 o 
  -1   3  10     3842.94     3951.48    139.79 o 
   0   3  10      440.47      447.90     65.88 o 
   1   3  10     5108.25     5419.33    232.51 o 
   2   3  10    13363.95    13252.03    403.62 o 
   3   3  10       54.94       93.60     40.38 o 
   4   3  10     4721.52     4778.47    341.13 o 
   5   3  10       73.20       26.99     60.80 o 
   6   3  10       28.68       45.32     85.69 o 
   7   3  10      167.74       41.07     97.99 o 
   8   3  10      226.37       36.73    169.43 o 
   9   3  10      146.08     -140.38    151.45 o 
  10   3  10       76.64      -51.30    184.48 o 
 -11   4  10       80.63       84.92    166.66 o 
 -10   4  10      117.75      279.80    181.38 o 
  -9   4  10       15.55     -100.83    125.03 o 
  -8   4  10     1177.25     1339.58    159.32 o 
  -7   4  10      297.98      260.87     73.69 o 
  -6   4  10      406.17      452.30     79.46 o 
  -5   4  10       29.33       51.50     72.25 o 
  -4   4  10      617.41      471.06     65.58 o 
  -3   4  10     2871.45     2961.19    125.86 o 
  -2   4  10      123.32       63.10     32.86 o 
  -1   4  10     1213.59     1216.19     75.61 o 
   0   4  10      455.57      354.41     61.15 o 
   1   4  10     3180.11     3046.45    292.49 o 
   2   4  10      940.64      766.21     84.57 o 
   3   4  10       61.78      155.51     50.86 o 
   4   4  10       91.51      -18.66     49.51 o 
   5   4  10        2.49        8.32     69.01 o 
   6   4  10     1355.12     1478.17    166.37 o 
   7   4  10      153.30       45.33    170.87 o 
   8   4  10        4.76       81.11    115.58 o 
   9   4  10       64.33      191.40    168.63 o 
  10   4  10      130.80       68.55    196.29 o 
 -11   5  10      139.19      234.44    186.55 o 
 -10   5  10        0.72     -145.01    145.01 o 
  -9   5  10      101.07      -31.46    105.06 o 
  -8   5  10      340.80      393.84    111.39 o 
  -7   5  10      520.57      562.26    187.60 o 
  -6   5  10      204.02      356.02     87.65 o 
  -5   5  10        0.34        7.71     59.65 o 
  -4   5  10       23.78       20.10     54.80 o 
  -3   5  10      670.20      798.80     72.78 o 
  -2   5  10      304.43      266.56     52.94 o 
  -1   5  10       11.47       23.11     39.89 o 
   0   5  10       25.78        1.54     53.64 o 
   1   5  10     2680.21     2735.12    181.01 o 
   2   5  10      340.90      398.28     69.12 o 
   3   5  10       87.70       34.82     73.85 o 
   4   5  10       87.33       49.77     81.26 o 
   5   5  10       33.80      -25.80     70.29 o 
   6   5  10       65.21       24.57     81.13 o 
   7   5  10       61.49      -97.07     97.07 o 
   8   5  10        6.82      -46.94    116.55 o 
   9   5  10      255.21      457.17    206.52 o 
 -11   6  10        1.41      -43.30    259.43 o 
 -10   6  10       94.45      466.70    140.41 o 
  -9   6  10        0.00      -86.03    106.39 o 
  -8   6  10        0.28       47.68     84.13 o 
  -7   6  10      659.19      679.09    111.82 o 
  -6   6  10      852.58     1139.24    210.49 o 
  -5   6  10       25.86       -9.72     56.87 o 
  -4   6  10      123.10       65.43     97.62 o 
  -3   6  10      157.70       58.45     61.07 o 
  -2   6  10        1.23        8.33     52.37 o 
  -1   6  10     1146.95     1014.70    132.01 o 
   0   6  10      700.20      688.11    127.87 o 
   1   6  10     1157.88     1150.33    208.11 o 
   2   6  10       59.27       40.35     77.80 o 
   3   6  10      398.66      399.23     99.71 o 
   4   6  10      622.83      568.76    134.11 o 
   5   6  10      130.16       27.10    107.41 o 
   6   6  10        6.44      117.54    130.79 o 
   7   6  10        4.57       15.49    117.87 o 
   8   6  10        8.79       68.63    140.52 o 
   9   6  10       44.69      127.42    170.10 o 
 -10   7  10      254.29      518.43    139.76 o 
  -9   7  10      265.47      347.11    175.66 o 
  -8   7  10       11.47      165.77    139.43 o 
  -7   7  10       82.52      188.25    204.87 o 
  -6   7  10      576.94      468.48    207.66 o 
  -5   7  10        2.09     -120.88    120.88 o 
  -4   7  10      873.54      708.50    192.95 o 
  -3   7  10      428.14      666.35    100.64 o 
  -2   7  10     1161.34      807.51    159.40 o 
  -1   7  10      212.38      115.87    110.38 o 
   0   7  10     1612.51     1576.21    172.97 o 
   1   7  10     2183.11     2342.86    218.98 o 
   2   7  10     1290.86     1744.70    231.24 o 
   3   7  10       54.30     -120.03    120.03 o 
   4   7  10      231.79      217.44    160.99 o 
   5   7  10      188.36      213.12    126.08 o 
   6   7  10       14.20      -11.17    127.79 o 
   7   7  10       17.53       24.63    155.94 o 
   8   7  10        3.35      118.99    166.21 o 
  -9   8  10        0.18     -234.14    234.14 o 
  -8   8  10      488.71      247.58    240.51 o 
  -7   8  10      203.70      599.78    257.53 o 
  -6   8  10       99.24     -104.78    154.65 o 
  -5   8  10      658.44      643.50    195.11 o 
  -4   8  10        1.65      -31.88    136.68 o 
  -3   8  10     1976.02     1964.22    276.45 o 
  -2   8  10      516.03      147.56    120.58 o 
  -1   8  10        0.60      110.65    122.25 o 
   0   8  10      184.52      396.97    251.46 o 
   1   8  10       33.98       10.17    120.19 o 
   2   8  10      342.68      329.96    143.77 o 
   3   8  10      109.15       -4.54    132.00 o 
   4   8  10      169.59      145.31    129.66 o 
   5   8  10      913.51      963.03    180.91 o 
   6   8  10       72.88      -93.22    133.15 o 
   7   8  10      131.27       78.11    186.11 o 
   8   8  10      116.87      168.02    191.95 o 
  -8   9  10        9.89      137.28    249.17 o 
  -7   9  10      982.82     1057.31    308.40 o 
  -6   9  10      321.83       47.02    187.74 o 
  -5   9  10      235.07       51.60    157.25 o 
  -4   9  10     2235.72     2318.34    298.43 o 
  -3   9  10      458.78      388.38    123.95 o 
  -2   9  10       72.16       48.92    126.58 o 
  -1   9  10     1552.06     1515.95    226.03 o 
   0   9  10      105.13       92.55    130.47 o 
   1   9  10      949.02      962.96    203.90 o 
   2   9  10       83.28      113.04    222.24 o 
   3   9  10      420.70      295.74    171.81 o 
   4   9  10      703.72     1416.18    567.98 o 
   5   9  10        5.50      151.70    148.10 o 
   6   9  10      417.81      338.31    177.34 o 
   7   9  10      500.68      408.23    209.18 o 
  -7  10  10       66.24      220.70    256.14 o 
  -6  10  10      525.24      586.38    609.19 o 
  -5  10  10      785.00      805.05    418.11 o 
  -4  10  10      111.11      245.69    348.42 o 
  -3  10  10     2933.35     3401.20    610.44 o 
  -2  10  10     1016.72     1028.81    268.58 o 
  -1  10  10       63.27      138.13    147.87 o 
   0  10  10      417.34      354.44    166.78 o 
   1  10  10      531.57      697.78    202.98 o 
   2  10  10     1231.66      744.22    258.43 o 
   3  10  10      456.71      451.68    197.35 o 
   4  10  10       42.90      133.37    201.96 o 
   5  10  10      799.85     1114.88    204.77 o 
   6  10  10       63.63     -133.30    207.86 o 
  -6  11  10      432.62      737.96    494.76 o 
  -5  11  10       72.88      285.83    323.24 o 
  -4  11  10     1858.49     1754.45    520.64 o 
  -3  11  10      122.56      590.82    370.22 o 
  -2  11  10     1079.80     1322.34    235.88 o 
  -1  11  10     1235.43     1077.35    230.07 o 
   0  11  10       22.75      -44.24    164.69 o 
   1  11  10      825.09      328.63    330.40 o 
   2  11  10      971.21      870.59    242.92 o 
   3  11  10      191.91      280.90    236.53 o 
   4  11  10     1145.76     1389.71    291.14 o 
  -3  12  10      598.01      574.50    367.34 o 
  -2  12  10      421.00      338.55    232.15 o 
  -1  12  10      310.63      504.24    218.13 o 
   0  12  10      836.66      669.40    235.40 o 
   1  12  10      308.10      237.63    264.95 o 
 -12   1  11       29.20       29.22    195.16 o 
 -11   1  11       20.16       61.55    155.58 o 
 -10   1  11       22.89      -83.17    135.10 o 
  -9   1  11      764.03      655.21    154.76 o 
  -8   1  11       39.78       35.88    105.62 o 
  -7   1  11     4223.15     4116.99    241.49 o 
  -6   1  11       67.83       18.74     60.25 o 
  -5   1  11     1155.94     1211.30    143.98 o 
  -4   1  11      691.16      683.69     60.39 o 
  -3   1  11       55.60      124.44     37.60 o 
  -2   1  11       82.57       66.56     33.02 o 
  -1   1  11      355.87      388.67     45.38 o 
   0   1  11      119.30      122.14     30.06 o 
   1   1  11     1825.65     1857.30     78.70 o 
   2   1  11      759.24      701.03     53.49 o 
   3   1  11     5162.50     5372.83    166.80 o 
   4   1  11      193.19      131.16     46.36 o 
   5   1  11       47.26       80.17     52.04 o 
   6   1  11       77.49      151.19     62.03 o 
   7   1  11      180.65       -1.73     87.56 o 
   8   1  11       20.68       37.16    103.29 o 
   9   1  11       51.59       -7.44    118.17 o 
  10   1  11        7.08       46.21    252.59 o 
 -12   2  11       54.23       38.98    179.73 o 
 -11   2  11      140.62       41.72    156.30 o 
 -10   2  11       12.13      115.28    139.33 o 
  -9   2  11     1289.60     1255.12    187.41 o 
  -8   2  11      363.76      280.40    104.78 o 
  -7   2  11      199.71       93.15     74.24 o 
  -6   2  11     2455.69     2523.95    185.42 o 
  -5   2  11     6527.03     6465.65    251.14 o 
  -4   2  11      349.38      345.46     52.13 o 
  -3   2  11      608.12      557.11     53.02 o 
  -2   2  11     1878.37     2143.60    184.41 o 
  -1   2  11     5871.10     5790.03    188.66 o 
   0   2  11      120.44      127.42     35.38 o 
   1   2  11     2443.08     2565.17     99.66 o 
   2   2  11     6620.66     6574.58    194.13 o 
   3   2  11       15.21       16.37     38.03 o 
   4   2  11      378.11      323.51     70.09 o 
   5   2  11      954.02     1137.39     93.75 o 
   6   2  11      888.14      651.91    160.58 o 
   7   2  11      893.35      755.46    238.33 o 
   8   2  11       18.20      112.17    149.78 o 
   9   2  11       64.05       60.69    174.92 o 
  10   2  11       17.75     -133.41    192.17 o 
 -12   3  11      292.30      399.64    221.07 o 
 -11   3  11      177.71      244.50    190.72 o 
 -10   3  11      917.17     1340.08    238.43 o 
  -9   3  11      267.42      156.50    125.17 o 
  -8   3  11      619.83      449.63    122.90 o 
  -7   3  11     2151.38     2050.15    141.59 o 
  -6   3  11        5.56       -2.86     55.65 o 
  -5   3  11     1353.06     1431.13    116.70 o 
  -4   3  11     8164.05     7912.44    262.40 o 
  -3   3  11      355.66      256.36     57.98 o 
  -2   3  11    14214.32    14251.92    361.13 o 
  -1   3  11     1103.44     1022.31     65.98 o 
   0   3  11     2555.93     2632.86    127.87 o 
   1   3  11     1940.91     1776.53    165.38 o 
   2   3  11     2261.04     2291.66     98.57 o 
   3   3  11     2726.04     3015.53    131.42 o 
   4   3  11       42.02       77.06     53.56 o 
   5   3  11       79.36       56.70     60.31 o 
   6   3  11     2291.82     2691.81    208.68 o 
   7   3  11       92.54      -30.14    110.73 o 
   8   3  11      432.59      514.86    295.01 o 
   9   3  11      210.71      173.54    285.36 o 
  10   3  11       57.81     -180.25    180.25 o 
 -11   4  11      396.21      393.32    192.66 o 
 -10   4  11      184.00       36.51    154.41 o 
  -9   4  11     1198.27      992.75    196.89 o 
  -8   4  11     1464.55     1505.43    165.36 o 
  -7   4  11     1620.47     1599.04    129.65 o 
  -6   4  11     2855.24     3029.36    181.47 o 
  -5   4  11      114.74       20.81     52.44 o 
  -4   4  11     4974.30     4910.97    193.84 o 
  -3   4  11     7006.74     7072.46    216.73 o 
  -2   4  11      306.38      320.65     42.01 o 
  -1   4  11    12319.40    12171.34    445.39 o 
   0   4  11     5231.52     4923.70    222.13 o 
   1   4  11     2751.22     3095.04    153.73 o 
   2   4  11     5375.17     5604.44    267.56 o 
   3   4  11      272.05      256.34     58.30 o 
   4   4  11     6987.81     7205.44    265.93 o 
   5   4  11      376.59      329.48     83.08 o 
   6   4  11      525.15      550.81    122.03 o 
   7   4  11     2097.53     2376.98    528.28 o 
   8   4  11      587.65      366.16    138.81 o 
   9   4  11      366.37      463.89    189.42 o 
  10   4  11      390.82      164.81    201.82 o 
 -11   5  11      222.65      296.66    195.83 o 
 -10   5  11     1244.55     1674.35    425.42 o 
  -9   5  11      152.91      323.91    119.65 o 
  -8   5  11      483.54      353.59    117.97 o 
  -7   5  11     2487.70     2894.32    201.69 o 
  -6   5  11     1503.95     1466.45    167.05 o 
  -5   5  11     4223.59     4177.82    210.79 o 
  -4   5  11     4453.02     4783.47    199.75 o 
  -3   5  11     2830.92     2610.75    141.91 o 
  -2   5  11    10080.06    10014.05    349.21 o 
  -1   5  11      199.94       64.48     54.97 o 
   0   5  11     3726.04     3983.07    231.96 o 
   1   5  11     9711.16     9977.85    447.93 o 
   2   5  11     1347.93     1333.77    164.97 o 
   3   5  11     2575.20     2510.46    194.75 o 
   4   5  11       27.11       24.11     83.91 o 
   5   5  11     2674.73     2971.07    357.59 o 
   6   5  11     4056.69     3749.57    242.52 o 
   7   5  11      237.91      244.30    118.78 o 
   8   5  11     1473.30     1164.48    180.39 o 
   9   5  11      327.96      235.42    149.27 o 
 -10   6  11        0.41     -117.81    148.93 o 
  -9   6  11     1163.48     1178.89    168.48 o 
  -8   6  11      445.55      403.05    101.05 o 
  -7   6  11        3.57       17.10     85.10 o 
  -6   6  11     2712.56     2967.62    188.08 o 
  -5   6  11       49.20      -14.16     65.78 o 
  -4   6  11     4438.26     4326.90    241.65 o 
  -3   6  11     2394.55     2207.88    165.35 o 
  -2   6  11      196.71      109.08     60.27 o 
  -1   6  11     7094.77     7059.20    293.93 o 
   0   6  11       17.46      -55.54     68.78 o 
   1   6  11      370.44      264.54     93.10 o 
   2   6  11     2343.29     2148.43    214.38 o 
   3   6  11        1.10       92.39     83.84 o 
   4   6  11     6416.21     6286.91    353.72 o 
   5   6  11      908.37     1322.46    378.09 o 
   6   6  11       68.77      150.28    134.66 o 
   7   6  11     1540.04     1828.51    221.66 o 
   8   6  11       22.70       -0.64    150.46 o 
   9   6  11      545.67      393.82    191.59 o 
 -10   7  11      798.91      931.97    168.84 o 
  -9   7  11      166.85      514.04    189.51 o 
  -8   7  11      654.34      460.69    184.03 o 
  -7   7  11     3070.71     3376.81    467.28 o 
  -6   7  11      243.22      478.43    203.28 o 
  -5   7  11     1172.38     1648.70    241.79 o 
  -4   7  11      442.58      368.23    122.41 o 
  -3   7  11       92.34       65.47     82.24 o 
  -2   7  11     1309.11     1623.98    287.18 o 
  -1   7  11      560.61      504.72    136.34 o 
   0   7  11     2065.89     1965.82    252.35 o 
   1   7  11     5651.21     5199.12    354.04 o 
   2   7  11      406.58      258.78    114.02 o 
   3   7  11     4831.33     4767.23    356.25 o 
   4   7  11      103.04      137.52    121.13 o 
   5   7  11      751.53      879.57    186.90 o 
   6   7  11      879.58      927.08    199.66 o 
   7   7  11       13.82      -81.37    145.08 o 
   8   7  11      174.68       53.64    179.40 o 
  -9   8  11     1339.30      507.20    281.23 o 
  -8   8  11      289.43      323.14    246.68 o 
  -7   8  11      141.11      376.10    214.43 o 
  -6   8  11     2171.92     2336.12    370.12 o 
  -5   8  11      379.27      215.26    157.69 o 
  -4   8  11      166.51      148.12    150.06 o 
  -3   8  11       51.85       31.41     91.16 o 
  -2   8  11       75.19       37.07    115.06 o 
  -1   8  11     4092.63     4521.51    403.35 o 
   0   8  11       36.00      108.14    128.65 o 
   1   8  11     1273.20     1067.36    213.79 o 
   2   8  11     1274.02     1460.01    244.14 o 
   3   8  11      403.49      537.22    189.51 o 
   4   8  11     2128.17     2046.09    232.54 o 
   5   8  11      329.87      267.39    140.05 o 
   6   8  11        5.02      -43.29    144.85 o 
   7   8  11      532.05      284.90    185.69 o 
  -8   9  11       32.91      110.20    250.76 o 
  -7   9  11      552.13      692.46    278.94 o 
  -6   9  11       83.81      -72.10    173.85 o 
  -5   9  11      544.99      342.01    190.39 o 
  -4   9  11      536.23     1005.86    208.74 o 
  -3   9  11       60.29       43.64    222.04 o 
  -2   9  11     1194.34      974.81    195.85 o 
  -1   9  11      256.33      270.59    178.04 o 
   0   9  11      291.78       53.43    141.21 o 
   1   9  11      319.88      352.99    158.28 o 
   2   9  11      301.93      386.26    176.36 o 
   3   9  11      631.59      349.44    181.50 o 
   4   9  11      289.42      309.89    195.38 o 
   5   9  11       17.43       83.75    159.68 o 
   6   9  11      838.40      503.31    182.43 o 
  -7  10  11        1.16      -30.46    257.53 o 
  -6  10  11      211.44      222.86    218.32 o 
  -5  10  11       37.90     -171.32    171.32 o 
  -4  10  11      322.63     -164.75    297.55 o 
  -3  10  11       16.58       36.85    120.98 o 
  -2  10  11        2.96      258.11    147.71 o 
  -1  10  11       83.07      256.96    159.26 o 
   0  10  11       84.54      -70.01    150.16 o 
   1  10  11        0.68       23.76    160.72 o 
   2  10  11       11.30      -79.75    171.43 o 
   3  10  11       13.14      230.16    187.57 o 
   4  10  11      154.26      138.49    187.68 o 
   5  10  11        1.26       -2.55    177.82 o 
  -5  11  11        0.84      107.44    273.66 o 
  -4  11  11        4.12        5.28    371.92 o 
  -3  11  11        5.65      -33.35    279.73 o 
  -2  11  11       15.78       40.63    162.00 o 
  -1  11  11        2.16     -106.83    167.25 o 
   0  11  11       58.71       21.19    170.08 o 
   1  11  11      102.51      358.50    192.91 o 
   2  11  11       12.07      -81.17    182.80 o 
   3  11  11        2.43      -89.25    187.07 o 
   4  11  11       22.81      -86.13    201.82 o 
  -2  12  11        4.94      189.54    175.70 o 
  -1  12  11        0.98     -103.79    209.90 o 
   0  12  11        6.36     -183.01    183.01 o 
 -12   0  12      849.72      866.18    429.06 o 
 -11   0  12       36.17      217.71    322.74 o 
 -10   0  12     1965.80     2789.57    549.91 o 
  -9   0  12     1946.24     2246.72    465.09 o 
  -8   0  12        5.82     -171.62    171.62 o 
  -7   0  12     5580.02     5907.34    372.55 o 
  -6   0  12       76.32       98.83     77.35 o 
  -5   0  12     1525.21     1425.64    132.40 o 
  -4   0  12     3461.54     3435.33    339.53 o 
  -3   0  12     1656.48     1565.33    142.82 o 
  -2   0  12    51266.48    49658.08   1793.28 o 
  -1   0  12    25282.05    24783.63    833.32 o 
   0   0  12     2851.20     2979.51    188.77 o 
   1   0  12    13891.94    13259.48    437.20 o 
   2   0  12      461.27      428.01     64.38 o 
   3   0  12      698.45      543.92     89.73 o 
   4   0  12     4520.30     4798.48    248.92 o 
   5   0  12       28.09       55.43     65.49 o 
   6   0  12     3159.36     3458.88    247.23 o 
   7   0  12      109.96      -14.82    133.24 o 
   8   0  12       63.86     -140.00    140.00 o 
   9   0  12     1628.23     1505.08    269.93 o 
  10   0  12      113.40      -96.76    236.73 o 
 -12   1  12       46.70       99.03    192.11 o 
 -11   1  12      978.43     1016.58    246.23 o 
 -10   1  12      800.95      755.45    183.24 o 
  -9   1  12      220.51      285.62    135.70 o 
  -8   1  12      463.41      360.18    109.12 o 
  -7   1  12      207.82      221.78     80.32 o 
  -6   1  12     4361.42     4428.56    219.40 o 
  -5   1  12     8134.38     7713.02    267.01 o 
  -4   1  12     5035.40     4815.86    174.16 o 
  -3   1  12     3506.03     3390.31    144.73 o 
  -2   1  12     2893.79     2940.92    147.23 o 
  -1   1  12    10168.38    10214.27    280.71 o 
   0   1  12    10763.85    10866.32    268.15 o 
   1   1  12      389.24      393.97     42.74 o 
   2   1  12     3803.34     3868.67    134.73 o 
   3   1  12     8381.87     8274.18    241.07 o 
   4   1  12     4027.48     3831.42    161.45 o 
   5   1  12     1865.53     1892.12    108.10 o 
   6   1  12       50.41      -50.88     56.80 o 
   7   1  12     1512.49     1835.51    175.63 o 
   8   1  12     1039.02     1173.64    177.92 o 
   9   1  12      210.29       66.04    138.72 o 
  10   1  12      261.16      192.97    167.28 o 
 -12   2  12      645.94      471.62    214.09 o 
 -11   2  12       14.37        0.42    153.70 o 
 -10   2  12      362.65      493.08    152.80 o 
  -9   2  12      496.13      528.20    133.99 o 
  -8   2  12       16.43      163.49     97.45 o 
  -7   2  12     7668.78     8385.52    742.40 o 
  -6   2  12     1531.45     1380.19    106.74 o 
  -5   2  12     5841.79     5781.95    244.60 o 
  -4   2  12    10722.16    10376.38    313.88 o 
  -3   2  12      159.64       92.64     43.24 o 
  -2   2  12     5724.24     5380.25    207.73 o 
  -1   2  12     4622.29     4838.32    168.21 o 
   0   2  12      278.16      270.32     44.63 o 
   1   2  12    16100.66    16465.31    406.32 o 
   2   2  12     4283.30     4391.98    159.17 o 
   3   2  12     6268.46     6232.97    202.90 o 
   4   2  12     4436.16     4461.50    179.53 o 
   5   2  12      815.14      777.37     87.91 o 
   6   2  12     1748.11     1939.76    131.93 o 
   7   2  12      320.75      161.88     98.02 o 
   8   2  12       43.51        6.90    115.62 o 
   9   2  12      441.14      329.01    187.60 o 
  10   2  12       41.79      127.53    200.80 o 
 -11   3  12       57.01      149.79    180.22 o 
 -10   3  12      744.95      502.91    194.22 o 
  -9   3  12      488.17      670.55    158.33 o 
  -8   3  12     1133.49     1049.80    149.38 o 
  -7   3  12        9.98       18.56     66.43 o 
  -6   3  12     3737.40     3578.69    182.40 o 
  -5   3  12     1318.32     1293.48    103.44 o 
  -4   3  12      479.60      332.86     54.16 o 
  -3   3  12      291.92      183.42     48.06 o 
  -2   3  12     6744.89     6535.72    224.94 o 
  -1   3  12     5531.24     5634.84    189.11 o 
   0   3  12     4009.16     4344.79    224.04 o 
   1   3  12      585.31      618.32     94.22 o 
   2   3  12     3720.79     3588.38    149.72 o 
   3   3  12     1595.72     1694.03    100.21 o 
   4   3  12     2430.17     2665.98    139.28 o 
   5   3  12      112.94      203.20     74.60 o 
   6   3  12      248.61      172.32     99.00 o 
   7   3  12       37.00      -19.01    104.78 o 
   8   3  12      481.88      575.93    151.61 o 
   9   3  12       65.52       10.74    169.65 o 
  10   3  12      376.83      306.05    220.30 o 
 -11   4  12       20.14       23.11    267.59 o 
 -10   4  12      134.70       -0.79    151.90 o 
  -9   4  12      147.49      400.40    162.59 o 
  -8   4  12        6.03        2.23     93.56 o 
  -7   4  12      554.49      464.19    107.11 o 
  -6   4  12      199.49      234.10     72.29 o 
  -5   4  12      588.24      497.67    105.73 o 
  -4   4  12     4307.10     4333.14    180.40 o 
  -3   4  12      260.40      272.17     52.97 o 
  -2   4  12     1187.87     1156.17     74.24 o 
  -1   4  12       41.07       26.61     51.22 o 
   0   4  12        0.71       53.31     50.03 o 
   1   4  12     2143.04     2244.90    126.66 o 
   2   4  12       14.21       49.98     52.13 o 
   3   4  12      754.40      873.54     82.61 o 
   4   4  12      232.32      299.70     73.14 o 
   5   4  12      207.35      197.73     76.38 o 
   6   4  12      794.51      662.71    167.61 o 
   7   4  12       88.57       71.38    114.61 o 
   8   4  12       15.72      -32.64    122.30 o 
   9   4  12       34.89     -153.34    153.34 o 
 -11   5  12       28.67       10.24    190.38 o 
 -10   5  12        9.37      159.28    159.67 o 
  -9   5  12        7.68      -56.69    107.76 o 
  -8   5  12      180.30       18.50     99.81 o 
  -7   5  12       28.68       88.06     82.64 o 
  -6   5  12       78.57      143.34     77.79 o 
  -5   5  12      899.73      947.55    133.88 o 
  -4   5  12     1023.62      837.72     89.20 o 
  -3   5  12     1182.26     1177.37     85.54 o 
  -2   5  12      414.83      232.55     92.46 o 
  -1   5  12      774.83      742.89     87.74 o 
   0   5  12      517.39      409.35     74.06 o 
   1   5  12     1173.75     1225.95    135.44 o 
   2   5  12      288.02       49.61     95.42 o 
   3   5  12     1968.07     2364.97    340.06 o 
   4   5  12       18.02       26.66     79.69 o 
   5   5  12      330.74      138.39     90.96 o 
   6   5  12       46.56      115.90     92.81 o 
   7   5  12       36.58      204.56    107.10 o 
   8   5  12        0.06      -57.17    138.30 o 
   9   5  12       16.81       88.17    149.00 o 
 -10   6  12       54.44      -51.86    159.78 o 
  -9   6  12       54.44      102.08    113.25 o 
  -8   6  12       31.94       80.13     90.47 o 
  -7   6  12       39.16      144.16    111.13 o 
  -6   6  12      883.27      940.94    114.41 o 
  -5   6  12      104.40       56.66     70.62 o 
  -4   6  12      471.03      408.89     92.64 o 
  -3   6  12      217.90      136.23     75.90 o 
  -2   6  12       62.24       73.49     61.04 o 
  -1   6  12      208.41      211.11     67.20 o 
   0   6  12      615.45      516.85    116.32 o 
   1   6  12      414.00      368.11    115.02 o 
   2   6  12       32.62       35.46     95.71 o 
   3   6  12       82.39       95.97     97.85 o 
   4   6  12      533.63      375.90    110.49 o 
   5   6  12       18.92       17.33    110.67 o 
   6   6  12        0.26       40.69    138.46 o 
   7   6  12        7.22       48.66    159.02 o 
   8   6  12        1.95       36.02    158.57 o 
 -10   7  12       17.83      -89.29    123.14 o 
  -9   7  12        2.71      210.06    116.89 o 
  -8   7  12      323.78      429.71    159.48 o 
  -7   7  12      277.65      310.79    217.32 o 
  -6   7  12       20.58      -33.65    163.06 o 
  -5   7  12      684.56      901.48    158.58 o 
  -4   7  12        4.02      -77.16     77.16 o 
  -3   7  12     1406.04     1480.58    144.41 o 
  -2   7  12      392.34      301.96     99.96 o 
  -1   7  12     1131.81     1220.08    289.14 o 
   0   7  12      255.22      174.21    115.91 o 
   1   7  12       84.64      -12.12     95.65 o 
   2   7  12        9.65      -57.78     98.75 o 
   3   7  12      270.57      212.18    161.88 o 
   4   7  12      110.31       18.67    124.74 o 
   5   7  12      635.85      777.39    274.76 o 
   6   7  12       65.04      100.99    210.89 o 
   7   7  12      200.40      280.13    188.68 o 
   8   7  12       14.56      -49.48    196.93 o 
  -9   8  12      304.84      387.13    192.89 o 
  -8   8  12       42.78      115.78    247.88 o 
  -7   8  12      887.57     1666.35    350.41 o 
  -6   8  12      164.28       29.57    195.91 o 
  -5   8  12      167.98      120.81    194.57 o 
  -4   8  12     1327.55     1278.65    152.31 o 
  -3   8  12      246.97      155.63     96.67 o 
  -2   8  12     1527.13     1425.92    220.66 o 
  -1   8  12     2116.61     2337.53    283.09 o 
   0   8  12      200.15      151.31    136.10 o 
   1   8  12     3269.70     4341.77    831.83 o 
   2   8  12        4.95        6.71    135.65 o 
   3   8  12      292.28      192.12    160.91 o 
   4   8  12      420.42      404.83    152.06 o 
   5   8  12       64.30      -55.84    140.34 o 
   6   8  12      193.84      124.27    225.38 o 
   7   8  12      122.07      248.04    228.81 o 
  -8   9  12      335.47      620.49    307.91 o 
  -7   9  12       56.82      174.61    246.48 o 
  -6   9  12      192.99      351.51    237.13 o 
  -5   9  12      284.27      227.79    170.16 o 
  -4   9  12      267.13      248.11    192.38 o 
  -3   9  12     1216.95     1138.39    195.77 o 
  -2   9  12      240.18      126.50    149.32 o 
  -1   9  12      739.40      589.18    186.10 o 
   0   9  12     1369.41      842.37    288.69 o 
   1   9  12       12.08       45.75    144.05 o 
   2   9  12     1161.31     1253.91    254.55 o 
   3   9  12      503.39      246.34    186.18 o 
   4   9  12       58.84      -89.30    183.21 o 
   5   9  12      138.15        6.64    156.44 o 
   6   9  12       12.08     -110.33    168.16 o 
  -7  10  12      789.08      592.82    309.00 o 
  -6  10  12      138.60      382.47    262.61 o 
  -5  10  12      205.12      430.73    432.89 o 
  -4  10  12     1089.26     1113.33    246.14 o 
  -3  10  12      215.20      344.25    142.68 o 
  -2  10  12     1973.47     2849.01    616.31 o 
  -1  10  12      529.42      349.92    190.05 o 
   0  10  12       11.50      237.25    170.28 o 
   1  10  12     1085.07     1360.73    263.83 o 
   2  10  12      111.49      100.75    237.13 o 
   3  10  12      304.82     -127.23    185.42 o 
   4  10  12      890.62     1238.11    302.18 o 
   5  10  12        6.48      -63.29    169.23 o 
  -5  11  12      435.90      779.18    251.46 o 
  -4  11  12      256.49       12.54    360.77 o 
  -3  11  12      660.09      925.51    418.21 o 
  -2  11  12      308.09      164.13    177.74 o 
  -1  11  12      664.02      271.40    303.72 o 
   0  11  12      510.22      365.35    207.50 o 
   1  11  12       26.73      -32.99    167.99 o 
   2  11  12      573.43      542.03    237.90 o 
   3  11  12      498.03      735.12    766.23 o 
  -1  12  12      278.40      182.36    213.11 o 
 -12   1  13      149.01       26.01    187.89 o 
 -11   1  13       10.00      -49.24    159.92 o 
 -10   1  13        0.97       87.21    143.34 o 
  -9   1  13       90.81      109.04    112.97 o 
  -8   1  13      172.23      174.17    104.84 o 
  -7   1  13      242.59      209.15     81.37 o 
  -6   1  13      423.91      420.23     80.61 o 
  -5   1  13      664.97      594.82     97.16 o 
  -4   1  13     3171.07     3005.14    130.99 o 
  -3   1  13     3496.53     3311.43    145.89 o 
  -2   1  13     1732.09     1679.82     90.68 o 
  -1   1  13     9285.95     9292.10    233.76 o 
   0   1  13      140.00       79.99     33.76 o 
   1   1  13        9.20      -16.94     31.81 o 
   2   1  13       73.01       75.75     36.87 o 
   3   1  13      261.55      218.36     53.93 o 
   4   1  13      593.87      514.43     59.76 o 
   5   1  13       81.11      -11.74     59.59 o 
   6   1  13      549.97      624.53     78.79 o 
   7   1  13     1436.04     1478.55    181.60 o 
   8   1  13        6.30       40.06    126.33 o 
   9   1  13       23.18       84.72    141.28 o 
  10   1  13       54.12      -46.22    187.73 o 
 -12   2  13       14.54     -113.62    176.21 o 
 -11   2  13       62.53       45.43    164.34 o 
 -10   2  13      431.25      479.30    254.97 o 
  -9   2  13       47.82      -19.11    108.57 o 
  -8   2  13      238.02      134.89    101.65 o 
  -7   2  13      626.63      420.26     98.78 o 
  -6   2  13      675.14      647.94     84.59 o 
  -5   2  13     5556.97     5185.48    207.26 o 
  -4   2  13        2.56       43.86     43.92 o 
  -3   2  13     2967.95     2932.38    130.25 o 
  -2   2  13     6201.40     6349.63    211.11 o 
  -1   2  13     2902.67     2893.18    165.54 o 
   0   2  13     4024.21     4460.18    150.90 o 
   1   2  13     4022.50     3942.89    133.66 o 
   2   2  13     2887.33     2912.83    113.49 o 
   3   2  13     1603.67     1950.95    182.04 o 
   4   2  13     1433.58     1543.32    129.68 o 
   5   2  13      627.75      598.90     84.80 o 
   6   2  13       42.62       48.67     69.05 o 
   7   2  13      234.85      198.67     99.98 o 
   8   2  13      615.09      397.70    141.75 o 
   9   2  13       70.37       22.62    137.25 o 
  10   2  13       32.65      233.81    169.92 o 
 -11   3  13      272.52      -32.85    167.63 o 
 -10   3  13       28.06      -25.05    161.15 o 
  -9   3  13      872.25      868.04    176.47 o 
  -8   3  13      510.62      535.01    127.71 o 
  -7   3  13     2182.67     2466.71    207.74 o 
  -6   3  13      531.96      436.53     77.57 o 
  -5   3  13       87.08      142.51     56.48 o 
  -4   3  13     3034.46     2995.13    154.80 o 
  -3   3  13     6617.97     6865.70    241.73 o 
  -2   3  13     1208.04     1117.02    103.58 o 
  -1   3  13     1991.43     2105.14    103.95 o 
   0   3  13     1290.39     1414.35    116.16 o 
   1   3  13     9521.71     9898.99    347.02 o 
   2   3  13     3042.35     3079.40    194.67 o 
   3   3  13      844.33      858.74     75.83 o 
   4   3  13     2441.60     2615.64    166.47 o 
   5   3  13      163.54      285.81     86.07 o 
   6   3  13     1263.14     1357.00    244.81 o 
   7   3  13      271.63      230.59    125.50 o 
   8   3  13       22.64       57.51    124.65 o 
   9   3  13      271.61      576.73    376.20 o 
 -11   4  13      563.66      210.29    184.50 o 
 -10   4  13     1435.46     1617.27    255.51 o 
  -9   4  13       85.46      -37.08    131.22 o 
  -8   4  13     2466.07     3146.87    241.13 o 
  -7   4  13     1207.01     1231.95    135.86 o 
  -6   4  13      266.75      194.05     77.16 o 
  -5   4  13     3234.39     3343.70    198.14 o 
  -4   4  13     2685.26     2575.39    174.07 o 
  -3   4  13     1775.48     1849.78    114.64 o 
  -2   4  13     6822.31     6937.25    253.90 o 
  -1   4  13     2560.07     2740.86    135.97 o 
   0   4  13     9264.88     8980.14    358.37 o 
   1   4  13      172.07      120.69     55.99 o 
   2   4  13      787.73      903.27    107.40 o 
   3   4  13     3073.11     3076.16    162.05 o 
   4   4  13      190.84      347.36     77.18 o 
   5   4  13     1213.14      983.80    137.08 o 
   6   4  13     2236.20     2495.35    332.19 o 
   7   4  13      346.82      423.00    134.69 o 
   8   4  13      644.37      738.99    165.13 o 
   9   4  13       36.48      175.39    193.65 o 
 -11   5  13      183.11     -177.80    177.80 o 
 -10   5  13      401.27      518.05    193.18 o 
  -9   5  13     1178.14     1432.80    179.29 o 
  -8   5  13     2057.15     2501.72    402.75 o 
  -7   5  13     1312.91     1628.82    156.12 o 
  -6   5  13     2768.28     2896.39    209.62 o 
  -5   5  13      103.43       79.11     64.43 o 
  -4   5  13     4382.81     4342.67    183.12 o 
  -3   5  13      894.06     1090.80     90.87 o 
  -2   5  13     1829.88     1998.84    139.93 o 
  -1   5  13     1044.54     1196.84    123.10 o 
   0   5  13      789.70      801.20    137.70 o 
   1   5  13     8313.22     8569.08    409.72 o 
   2   5  13     3446.46     3817.14    289.16 o 
   3   5  13      187.56      157.82     92.48 o 
   4   5  13     2603.42     2464.98    209.13 o 
   5   5  13     1060.55     1017.90    161.69 o 
   6   5  13     1092.16     1224.68    207.66 o 
   7   5  13      513.20      331.71    120.54 o 
   8   5  13       49.19        5.77    119.93 o 
   9   5  13      618.15      638.96    182.73 o 
 -10   6  13      674.40      345.97    210.10 o 
  -9   6  13       10.85      154.46    124.29 o 
  -8   6  13     2146.52     2337.05    193.24 o 
  -7   6  13     2487.06     3066.29    304.46 o 
  -6   6  13     1139.62     1259.48    141.35 o 
  -5   6  13     4915.47     5543.86    261.81 o 
  -4   6  13        0.88        1.75     76.53 o 
  -3   6  13      443.31      563.76    150.17 o 
  -2   6  13     1241.78     1593.91    131.30 o 
  -1   6  13      193.93      228.06     77.61 o 
   0   6  13     2680.26     2880.22    251.95 o 
   1   6  13      902.59      624.28    269.01 o 
   2   6  13      411.59      274.68    123.86 o 
   3   6  13     4802.51     4877.42    300.05 o 
   4   6  13      462.97      346.51    112.60 o 
   5   6  13     2924.71     2625.08    267.36 o 
   6   6  13      264.11      151.12    374.35 o 
   7   6  13       12.15      270.17    182.24 o 
   8   6  13      613.09      651.48    202.21 o 
 -10   7  13       80.40      -17.70    225.34 o 
  -9   7  13      770.68     1028.18    156.07 o 
  -8   7  13      143.81      195.11    147.31 o 
  -7   7  13     1264.98     1569.78    177.41 o 
  -6   7  13      658.17      624.92    328.91 o 
  -5   7  13      147.91       38.89     85.15 o 
  -4   7  13     3327.91     3520.71    232.10 o 
  -3   7  13     3316.05     3443.41    229.58 o 
  -2   7  13      179.32      252.39    101.44 o 
  -1   7  13     1842.67     1498.55    617.11 o 
   0   7  13       20.36      148.53     93.20 o 
   1   7  13     2085.83     2361.27    484.77 o 
   2   7  13      147.99      379.45    132.95 o 
   3   7  13       50.52      164.75     98.73 o 
   4   7  13     1084.84     1030.37    156.11 o 
   5   7  13      299.12      154.20    139.15 o 
   6   7  13     1061.57     1409.77    327.96 o 
   7   7  13      707.16      741.60    221.45 o 
   8   7  13        3.26     -116.08    196.57 o 
  -9   8  13       33.00       80.26    219.61 o 
  -8   8  13      369.24      212.54    254.45 o 
  -7   8  13      276.26      -86.01    204.97 o 
  -6   8  13      277.66      302.33    203.28 o 
  -5   8  13     3375.30     3249.60    440.95 o 
  -4   8  13        9.46      -20.07     90.03 o 
  -3   8  13      698.85      407.58    141.21 o 
  -2   8  13     4419.94     5316.65    539.11 o 
  -1   8  13        0.60     -119.06    119.06 o 
   0   8  13     2152.76     1799.56    279.08 o 
   1   8  13        1.26       78.85    149.30 o 
   2   8  13       16.30       -9.09    142.21 o 
   3   8  13     1203.01     1332.41    216.11 o 
   4   8  13      140.23      327.25    153.44 o 
   5   8  13      632.85      893.29    278.74 o 
   6   8  13      645.29      451.08    216.12 o 
   7   8  13        6.51       89.22    191.04 o 
  -8   9  13      386.07      217.61    264.60 o 
  -7   9  13      390.51      552.90    290.09 o 
  -6   9  13      484.78      483.21    260.82 o 
  -5   9  13        1.07       96.49    180.06 o 
  -4   9  13      908.82      852.59    135.26 o 
  -3   9  13      274.23      107.93    211.49 o 
  -2   9  13      459.81      465.50    165.52 o 
  -1   9  13       63.12      145.73    153.45 o 
   0   9  13      292.77      134.07    152.72 o 
   1   9  13      460.99      529.40    198.96 o 
   2   9  13      297.18       70.74    161.34 o 
   3   9  13        2.92       57.32    182.01 o 
   4   9  13      365.77      320.64    254.85 o 
   5   9  13       22.10      135.61    158.35 o 
   6   9  13      512.48      290.20    211.61 o 
  -7  10  13      122.49     -213.63    272.17 o 
  -6  10  13        0.05     -136.38    231.85 o 
  -5  10  13      179.62      204.91    196.64 o 
  -4  10  13       28.03     -147.43    162.25 o 
  -3  10  13       71.67      124.28    141.01 o 
  -2  10  13       21.64      -89.54    143.08 o 
  -1  10  13       96.27      211.07    173.36 o 
   0  10  13      259.87      227.86    190.39 o 
   1  10  13       18.50      140.16    171.37 o 
   2  10  13        0.14      -27.79    164.71 o 
   3  10  13      325.71      368.21    219.38 o 
   4  10  13       27.60      -52.86    207.33 o 
   5  10  13       90.71      163.36    455.54 o 
  -5  11  13       72.11     -161.77    209.21 o 
  -4  11  13        9.65       89.00    381.97 o 
  -3  11  13        4.71       24.02    148.61 o 
  -2  11  13        4.82       39.84    164.39 o 
  -1  11  13       38.31      -17.51    187.12 o 
   0  11  13        6.14      148.53    358.28 o 
   1  11  13      218.85      123.41    208.33 o 
   2  11  13        7.80     -143.25    191.58 o 
   3  11  13        8.02     -190.69    207.51 o 
 -12   0  14      147.48      406.86    413.33 o 
 -11   0  14      682.16      337.47    310.20 o 
 -10   0  14       78.39      -11.35    276.95 o 
  -9   0  14      159.39       13.09    273.86 o 
  -8   0  14     2958.68     2621.71    333.08 o 
  -7   0  14       42.82      106.02     94.64 o 
  -6   0  14     4782.87     4886.21    283.58 o 
  -5   0  14     7150.81     6818.94    466.66 o 
  -4   0  14      240.17      181.68     85.76 o 
  -3   0  14     4979.32     4639.49    208.09 o 
  -2   0  14     9108.88     9336.47    351.46 o 
  -1   0  14     1834.78     1919.02    152.31 o 
   0   0  14       11.01      -18.21     47.66 o 
   1   0  14     6542.24     6866.60    266.90 o 
   2   0  14     7182.07     7219.94    302.72 o 
   3   0  14     6507.79     6554.71    309.17 o 
   4   0  14     2181.72     2171.86    162.20 o 
   5   0  14     6632.63     6971.52    416.12 o 
   6   0  14     1515.32     1976.48    330.78 o 
   7   0  14      864.16      816.75    202.64 o 
   8   0  14       85.41     -139.84    156.42 o 
   9   0  14      164.20       83.42    226.47 o 
 -12   1  14      319.75      218.06    366.05 o 
 -11   1  14       22.57      -27.27    193.34 o 
 -10   1  14     3190.23     3174.33    627.17 o 
  -9   1  14      258.31      358.60    137.16 o 
  -8   1  14      245.37      208.90     95.53 o 
  -7   1  14     4798.35     5295.34    242.82 o 
  -6   1  14     1006.72     1023.20    107.92 o 
  -5   1  14     9550.58     8960.24    304.39 o 
  -4   1  14     1478.06     1539.22    119.34 o 
  -3   1  14      683.94      751.80    107.61 o 
  -2   1  14     8183.99     8111.36    254.23 o 
  -1   1  14      924.16      695.64    112.27 o 
   0   1  14    11103.55    10436.48    276.33 o 
   1   1  14     6057.21     5771.89    171.63 o 
   2   1  14        2.50      -15.12     36.87 o 
   3   1  14    11250.71    11853.85    332.41 o 
   4   1  14     4384.54     4668.42    200.25 o 
   5   1  14       64.99      132.78     63.09 o 
   6   1  14     2024.36     2258.34    141.47 o 
   7   1  14      330.28      246.84    120.41 o 
   8   1  14      249.72       83.03    122.52 o 
   9   1  14      170.18      177.49    269.32 o 
 -12   2  14        5.62     -175.55    178.58 o 
 -11   2  14     1145.24      667.56    212.14 o 
 -10   2  14      139.12       90.67    144.57 o 
  -9   2  14      799.74      843.23    158.93 o 
  -8   2  14     1193.28     1297.55    195.36 o 
  -7   2  14       57.79      109.13     80.13 o 
  -6   2  14     2094.38     1959.46    184.24 o 
  -5   2  14        4.66       40.01     54.16 o 
  -4   2  14     2296.35     2563.57    128.57 o 
  -3   2  14     7339.38     7158.69    255.55 o 
  -2   2  14     1171.23     1276.13    117.47 o 
  -1   2  14     7438.78     7513.60    225.16 o 
   0   2  14    12937.51    13337.71    355.30 o 
   1   2  14      518.63      503.43     53.29 o 
   2   2  14     6549.45     6907.28    235.74 o 
   3   2  14       49.93       36.69     51.49 o 
   4   2  14     1885.16     1868.87    126.20 o 
   5   2  14     1551.36     1509.94    134.20 o 
   6   2  14       98.04       50.59     72.78 o 
   7   2  14      313.37      183.59    102.06 o 
   8   2  14      651.95      624.45    156.48 o 
   9   2  14       87.40      143.82    142.16 o 
 -11   3  14        0.00      117.70    186.14 o 
 -10   3  14      656.91      677.88    195.35 o 
  -9   3  14      339.86      370.99    162.61 o 
  -8   3  14       50.47       65.13     95.29 o 
  -7   3  14        3.07       54.69     69.81 o 
  -6   3  14       10.62        5.85     60.48 o 
  -5   3  14     7171.35     6756.35    254.88 o 
  -4   3  14     3386.27     3285.74    150.91 o 
  -3   3  14     1667.39     1955.62    110.11 o 
  -2   3  14    12329.69    12268.46    363.19 o 
  -1   3  14     1730.93     1750.10    106.87 o 
   0   3  14     1933.60     2012.12    113.50 o 
   1   3  14     2805.59     2814.08    128.38 o 
   2   3  14     3933.57     3880.19    178.75 o 
   3   3  14     1396.22     1332.06    114.86 o 
   4   3  14      205.00      181.25     61.29 o 
   5   3  14     1542.23     1561.95    139.35 o 
   6   3  14      865.04      951.12    155.83 o 
   7   3  14        9.05        9.18    110.50 o 
   8   3  14      985.30     1071.27    212.59 o 
   9   3  14      145.73      128.66    188.29 o 
 -11   4  14      157.08      -54.62    174.21 o 
 -10   4  14        0.87       70.01    160.32 o 
  -9   4  14       23.45       16.50    136.96 o 
  -8   4  14      296.89      455.57    120.30 o 
  -7   4  14        5.22       17.82     73.43 o 
  -6   4  14      407.21      340.67     81.06 o 
  -5   4  14       62.57       37.52     61.02 o 
  -4   4  14     3107.44     2966.94    149.30 o 
  -3   4  14     3469.46     3594.55    161.76 o 
  -2   4  14      698.03      924.60    118.06 o 
  -1   4  14     1483.10     1348.86     94.90 o 
   0   4  14     2463.18     2507.47    142.40 o 
   1   4  14      152.45      122.13     58.67 o 
   2   4  14      236.90       61.11     60.41 o 
   3   4  14      146.77      108.12     63.83 o 
   4   4  14        2.94       23.74     64.40 o 
   5   4  14      862.32      532.86    140.85 o 
   6   4  14      287.32      387.44    142.49 o 
   7   4  14      874.87      727.19    153.24 o 
   8   4  14        0.36       24.30    129.74 o 
   9   4  14       81.62       95.84    240.61 o 
 -11   5  14       20.46       31.75    200.99 o 
 -10   5  14      171.37      -40.83    240.81 o 
  -9   5  14       62.47       68.15    110.55 o 
  -8   5  14       14.12       57.36     87.95 o 
  -7   5  14       59.40       13.61     88.16 o 
  -6   5  14        3.28       69.39     77.86 o 
  -5   5  14      267.25      166.75     74.14 o 
  -4   5  14        0.38      -39.89     58.16 o 
  -3   5  14        0.02        1.50     50.81 o 
  -2   5  14      121.90      108.43     65.19 o 
  -1   5  14      620.08      609.18     86.39 o 
   0   5  14      311.30      281.14     75.61 o 
   1   5  14      778.72      611.13    140.62 o 
   2   5  14        7.09       -2.51     71.79 o 
   3   5  14      584.37      637.23    162.44 o 
   4   5  14        0.38      -78.19     88.25 o 
   5   5  14       39.33       98.00    124.02 o 
   6   5  14       69.97       31.16    123.26 o 
   7   5  14        3.35       61.19    115.31 o 
   8   5  14       30.52      163.63    144.10 o 
 -10   6  14      136.53      285.26    388.79 o 
  -9   6  14       10.25      -71.60    128.59 o 
  -8   6  14      130.93      -89.06     89.06 o 
  -7   6  14        0.36      103.91    105.23 o 
  -6   6  14        0.35       76.28     86.43 o 
  -5   6  14      236.02      283.28     82.49 o 
  -4   6  14       61.75       11.69     80.13 o 
  -3   6  14        4.10      -51.77     77.72 o 
  -2   6  14     1080.77     1079.21    112.47 o 
  -1   6  14     1296.33     1467.99    128.33 o 
   0   6  14      726.75      484.66    124.99 o 
   1   6  14       54.90       34.75    101.67 o 
   2   6  14      363.55      477.94    149.87 o 
   3   6  14       61.03       11.90     94.84 o 
   4   6  14       21.86      102.41    104.07 o 
   5   6  14      316.49      282.60    197.35 o 
   6   6  14       11.61        1.30    142.39 o 
   7   6  14      277.50      398.65    201.93 o 
   8   6  14       27.02      612.52    234.51 o 
 -10   7  14      119.84      173.22    188.35 o 
  -9   7  14      149.30      187.98    124.47 o 
  -8   7  14       90.09       88.15    109.67 o 
  -7   7  14      112.80      184.44    118.21 o 
  -6   7  14       69.11        8.77     91.98 o 
  -5   7  14      522.66      325.82    103.00 o 
  -4   7  14      224.47      317.33    100.98 o 
  -3   7  14       14.07       -8.79     93.96 o 
  -2   7  14     2698.56     2212.27    232.85 o 
  -1   7  14     1575.93     1575.32    239.53 o 
   0   7  14      233.39      -48.96    103.54 o 
   1   7  14     1754.99     2067.71    225.44 o 
   2   7  14      164.57      -78.59    112.10 o 
   3   7  14      305.95      264.54    112.53 o 
   4   7  14        1.41       27.92    120.05 o 
   5   7  14      133.65      -59.71    150.05 o 
   6   7  14      111.26      115.35    171.37 o 
   7   7  14       20.60      358.91    225.58 o 
  -9   8  14       98.79       68.10    179.47 o 
  -8   8  14      448.66      947.21    319.35 o 
  -7   8  14        5.60      -93.18    197.41 o 
  -6   8  14      348.79      188.05    208.95 o 
  -5   8  14      292.15      303.97    110.01 o 
  -4   8  14      232.61       41.72    111.70 o 
  -3   8  14      436.40      552.83    156.04 o 
  -2   8  14       59.07      113.85    147.33 o 
  -1   8  14      829.15      824.14    198.44 o 
   0   8  14      972.58      644.99    228.56 o 
   1   8  14      329.58       98.81    149.31 o 
   2   8  14      878.73      752.20    304.17 o 
   3   8  14       61.40       40.64    143.19 o 
   4   8  14      864.36      903.34    192.87 o 
   5   8  14      690.35      661.10    183.17 o 
   6   8  14       59.84     -106.78    172.90 o 
  -8   9  14      208.78      389.64    282.22 o 
  -7   9  14      790.30       55.35    262.31 o 
  -6   9  14      103.39      370.32    244.89 o 
  -5   9  14      328.13      190.25    172.24 o 
  -4   9  14      712.76      326.31    147.62 o 
  -3   9  14       58.84      -23.48    112.14 o 
  -2   9  14      669.68      616.38    194.47 o 
  -1   9  14        0.63     -145.37    145.37 o 
   0   9  14      996.77      600.13    244.39 o 
   1   9  14     1548.05     1785.40    297.00 o 
   2   9  14      142.17     -146.59    163.76 o 
   3   9  14     1223.89      632.69    237.24 o 
   4   9  14      332.13      367.50    223.19 o 
   5   9  14        1.93       78.76    167.51 o 
  -6  10  14      783.37      660.91    295.46 o 
  -5  10  14      461.31      396.46    652.49 o 
  -4  10  14       21.29     -110.45    175.60 o 
  -3  10  14      605.82      896.43    207.32 o 
  -2  10  14       28.79       38.12    167.76 o 
  -1  10  14      548.65      418.36    202.79 o 
   0  10  14      503.15      680.06    224.10 o 
   1  10  14      441.23      459.17    223.09 o 
   2  10  14      889.57      571.16    226.31 o 
   3  10  14       32.22       98.07    201.58 o 
   4  10  14      185.30      281.18    237.68 o 
  -4  11  14      304.29      503.92    470.37 o 
  -3  11  14       39.51       41.99    184.81 o 
  -2  11  14     1014.68      938.49    232.09 o 
  -1  11  14      162.15      213.44    202.21 o 
   0  11  14      244.26      320.39    305.42 o 
   1  11  14      360.03      197.98    368.78 o 
   2  11  14        9.86       74.28    227.57 o 
 -12   1  15       37.50      157.02    208.70 o 
 -11   1  15       72.28      162.62    175.83 o 
 -10   1  15      349.69      238.11    147.64 o 
  -9   1  15      143.95      141.42    118.19 o 
  -8   1  15      112.84      270.84     99.20 o 
  -7   1  15        7.47       78.14     74.56 o 
  -6   1  15       60.79        2.29     66.53 o 
  -5   1  15       15.10      -60.15     60.15 o 
  -4   1  15      621.63      522.48     65.85 o 
  -3   1  15     4439.87     4429.35    199.10 o 
  -2   1  15      487.04      451.69     57.56 o 
  -1   1  15      204.29      167.28     38.53 o 
   0   1  15      145.48      122.07     39.82 o 
   1   1  15     2772.25     2800.30    113.74 o 
   2   1  15      439.95      474.18     57.35 o 
   3   1  15     1205.21     1249.99     88.83 o 
   4   1  15        5.64       46.79     58.38 o 
   5   1  15       95.96        4.30     65.06 o 
   6   1  15      511.69      436.03     84.21 o 
   7   1  15      274.47      247.22    126.76 o 
   8   1  15       33.91       60.55    143.89 o 
   9   1  15        1.32      -34.21    145.70 o 
 -11   2  15      309.03      147.31    172.31 o 
 -10   2  15      325.97      199.11    157.29 o 
  -9   2  15      259.63      453.48    134.14 o 
  -8   2  15      294.03      223.78     99.44 o 
  -7   2  15       30.80      -22.11     71.38 o 
  -6   2  15      170.63      124.00     59.31 o 
  -5   2  15      852.75      776.07     83.21 o 
  -4   2  15     1045.17     1028.04    140.01 o 
  -3   2  15       21.38      110.22     53.16 o 
  -2   2  15     3174.05     3218.42    139.43 o 
  -1   2  15    13364.03    14001.20    380.68 o 
   0   2  15       96.12      130.69     40.23 o 
   1   2  15     1394.70     1414.72    102.15 o 
   2   2  15     1423.51     1343.83    114.04 o 
   3   2  15       10.45       51.63     52.96 o 
   4   2  15        1.42      -39.95     58.32 o 
   5   2  15      197.65      207.99    107.58 o 
   6   2  15     1584.12     1572.52    131.32 o 
   7   2  15      522.76      541.73    121.62 o 
   8   2  15      696.69      775.33    169.22 o 
   9   2  15      156.71       -6.96    150.54 o 
 -11   3  15      527.08      677.07    238.98 o 
 -10   3  15      659.52      484.18    186.13 o 
  -9   3  15      253.57      357.64    187.05 o 
  -8   3  15     2280.79     2260.53    208.85 o 
  -7   3  15       22.87       71.79     68.77 o 
  -6   3  15      217.96      243.90     70.37 o 
  -5   3  15     1755.15     1803.39    121.19 o 
  -4   3  15       23.77      -46.85     46.85 o 
  -3   3  15     3632.55     3464.31    210.14 o 
  -2   3  15     2178.94     2390.11    144.02 o 
  -1   3  15       64.82       61.85     52.00 o 
   0   3  15     7578.67     7822.49    265.48 o 
   1   3  15       83.33       28.62     47.03 o 
   2   3  15     3834.93     4107.02    240.30 o 
   3   3  15      589.41      600.92     75.14 o 
   4   3  15      307.08      329.36     84.25 o 
   5   3  15      762.14      886.04    102.78 o 
   6   3  15      116.66       10.27     91.35 o 
   7   3  15      783.61      670.47    254.89 o 
   8   3  15      640.19      326.54    185.11 o 
   9   3  15       36.54      100.14    197.95 o 
 -11   4  15       86.23      145.83    184.65 o 
 -10   4  15      335.13      339.97    206.32 o 
  -9   4  15     1121.63     1332.37    230.91 o 
  -8   4  15        2.90       50.96    104.47 o 
  -7   4  15     4768.83     5445.43    315.95 o 
  -6   4  15     3623.45     3653.10    248.58 o 
  -5   4  15      844.79      714.59    124.57 o 
  -4   4  15     2856.83     3280.77    163.58 o 
  -3   4  15     2199.39     2413.25    160.78 o 
  -2   4  15     1684.25     1775.95    118.89 o 
  -1   4  15     1230.31     1178.12    187.97 o 
   0   4  15       53.93       62.94     58.05 o 
   1   4  15     4617.89     4901.84    221.61 o 
   2   4  15     2664.71     2681.10    250.40 o 
   3   4  15     4117.07     4321.70    216.50 o 
   4   4  15     3657.35     3387.82    205.32 o 
   5   4  15      179.10      245.70     93.73 o 
   6   4  15     1292.61     1450.11    169.17 o 
   7   4  15      373.79      316.59    134.08 o 
   8   4  15        0.33       89.94    135.49 o 
   9   4  15      183.31       34.31    196.09 o 
 -11   5  15      558.17      594.55    307.21 o 
 -10   5  15      253.19        6.07    329.61 o 
  -9   5  15      385.83      431.66    177.21 o 
  -8   5  15     2345.04     2717.66    279.70 o 
  -7   5  15      980.42      665.98    111.10 o 
  -6   5  15     1589.48     1626.98    145.08 o 
  -5   5  15     8812.76     8750.67    358.63 o 
  -4   5  15      320.62      317.46     72.97 o 
  -3   5  15     4875.14     4900.75    215.74 o 
  -2   5  15     1072.92     1032.78    108.98 o 
  -1   5  15        3.50      -41.80     61.56 o 
   0   5  15     1719.18     1895.55    191.05 o 
   1   5  15       67.88       82.90     62.49 o 
   2   5  15     3413.77     3586.61    263.67 o 
   3   5  15     2632.70     2250.21    201.40 o 
   4   5  15       23.64       86.16    104.12 o 
   5   5  15     3917.07     4262.55    771.11 o 
   6   5  15      393.33      679.77    159.83 o 
   7   5  15      193.68      149.12    166.93 o 
   8   5  15      316.65      316.41    191.68 o 
 -10   6  15      426.73      482.08    223.74 o 
  -9   6  15      879.54      883.24    160.58 o 
  -8   6  15       39.89      222.84    114.24 o 
  -7   6  15      810.52      625.54    159.67 o 
  -6   6  15     2841.92     3406.57    224.46 o 
  -5   6  15      649.67      614.06    106.00 o 
  -4   6  15     3260.71     3030.38    222.67 o 
  -3   6  15     1703.46     1662.54    253.13 o 
  -2   6  15     1278.08     1280.90    232.91 o 
  -1   6  15     2401.59     2118.11    157.74 o 
   0   6  15     1610.90     1634.60    161.59 o 
   1   6  15     1088.73     1163.72    168.03 o 
   2   6  15     1073.41     1358.41    157.86 o 
   3   6  15     1244.60      886.54    147.30 o 
   4   6  15      905.65     1219.04    169.52 o 
   5   6  15      104.31      274.57    222.04 o 
   6   6  15      271.28      118.49    174.51 o 
   7   6  15      824.80      576.49    229.76 o 
   8   6  15      165.78      157.73    229.48 o 
  -9   7  15        0.14      -40.09    120.95 o 
  -8   7  15     1509.45     1599.70    175.55 o 
  -7   7  15      148.32      275.34    153.26 o 
  -6   7  15      931.80     1172.72    226.15 o 
  -5   7  15      761.57      762.70    130.64 o 
  -4   7  15      228.19      147.53    135.90 o 
  -3   7  15     3096.52     3325.64    268.76 o 
  -2   7  15     2431.86     2302.36    222.93 o 
  -1   7  15      317.34      126.99    128.80 o 
   0   7  15     4819.97     5752.12    505.05 o 
   1   7  15       74.98       66.71    114.98 o 
   2   7  15      307.06      191.85    140.13 o 
   3   7  15      303.96      240.45    118.22 o 
   4   7  15       72.06      -17.51    123.09 o 
   5   7  15      630.29      512.81    172.23 o 
   6   7  15        9.90       66.38    157.00 o 
   7   7  15      142.37      161.98    196.84 o 
  -9   8  15      328.46      124.54    268.09 o 
  -8   8  15       18.19       93.78    250.37 o 
  -7   8  15       95.20      -13.44    210.15 o 
  -6   8  15     1297.01     1038.80    272.47 o 
  -5   8  15      988.37     1108.85    162.15 o 
  -4   8  15      740.60     1016.89    203.29 o 
  -3   8  15      146.12        1.19    113.11 o 
  -2   8  15     1745.63     2000.17    323.28 o 
  -1   8  15     3188.74     3219.49    522.58 o 
   0   8  15       13.20      -11.68    142.99 o 
   1   8  15      154.19      157.83    169.06 o 
   2   8  15     1022.22     1187.16    250.41 o 
   3   8  15       84.53      146.37    198.50 o 
   4   8  15      160.87      154.96    148.78 o 
   5   8  15       44.62       83.37    152.07 o 
   6   8  15      412.37      194.06    197.41 o 
  -7   9  15       28.38     -150.62    232.65 o 
  -6   9  15      132.56      -16.43    209.95 o 
  -5   9  15      710.15      835.64    219.97 o 
  -4   9  15      118.49      -39.60    116.94 o 
  -3   9  15     1617.85     1732.75    205.20 o 
  -2   9  15      156.37       47.21    164.46 o 
  -1   9  15      117.61      175.17    178.09 o 
   0   9  15      585.76      593.11    209.71 o 
   1   9  15        0.97      186.09    185.05 o 
   2   9  15      268.38      255.73    182.57 o 
   3   9  15      534.47      258.06    216.27 o 
   4   9  15       24.79      182.13    220.47 o 
   5   9  15      410.22      355.41    196.63 o 
  -6  10  15      180.72      -92.18    215.92 o 
  -5  10  15      174.31       72.68    198.52 o 
  -4  10  15       19.95      -82.70    119.06 o 
  -3  10  15       41.93       56.00    171.25 o 
  -2  10  15       42.15       17.03    171.86 o 
  -1  10  15       37.13      325.54    192.51 o 
   0  10  15       83.67       13.05    175.98 o 
   1  10  15       10.28     -152.96    179.40 o 
   2  10  15       75.09     -132.61    199.10 o 
   3  10  15      187.30     -101.83    337.72 o 
   4  10  15       50.64       47.76    245.28 o 
  -4  11  15       42.64     -290.29    402.78 o 
  -3  11  15        5.55      216.01    183.95 o 
  -2  11  15       20.53      120.27    191.06 o 
  -1  11  15       63.14      117.44    214.28 o 
   0  11  15        0.00       35.46    207.47 o 
   1  11  15       73.31     -176.46    206.82 o 
   2  11  15      235.25      361.26    371.32 o 
 -12   0  16      294.63      981.75    473.65 o 
 -11   0  16       15.85      131.70    349.62 o 
 -10   0  16     1177.89     1498.91    433.34 o 
  -9   0  16      692.43      643.49    323.63 o 
  -8   0  16     5100.07     4913.60    480.93 o 
  -7   0  16     2932.56     2849.52    225.05 o 
  -6   0  16      177.97      146.59     98.14 o 
  -5   0  16     5502.27     5794.42    409.62 o 
  -4   0  16     3179.57     3151.70    246.77 o 
  -3   0  16     1557.06     1643.49    180.57 o 
  -2   0  16     9275.29     9020.76    381.89 o 
  -1   0  16     2994.93     2712.42    170.24 o 
   0   0  16     5698.49     5824.22    317.41 o 
   1   0  16     2573.96     2633.07    154.73 o 
   2   0  16     1473.86     1454.55    116.61 o 
   3   0  16     5730.95     6054.99    307.93 o 
   4   0  16      920.96      974.99    120.67 o 
   5   0  16     2552.80     2545.13    291.84 o 
   6   0  16     2237.91     2131.05    438.09 o 
   7   0  16      250.57      439.71    203.28 o 
   8   0  16      244.21      236.13    202.48 o 
   9   0  16      259.37      114.38    235.93 o 
 -11   1  16      960.80      877.27    225.94 o 
 -10   1  16       35.80      -62.11    191.28 o 
  -9   1  16     1702.17     1888.50    364.20 o 
  -8   1  16      928.61      815.38    130.43 o 
  -7   1  16        4.77       16.13     76.27 o 
  -6   1  16     4992.92     4817.72    244.81 o 
  -5   1  16      111.00       78.12     77.08 o 
  -4   1  16     4386.63     4817.07    192.95 o 
  -3   1  16     3564.64     3501.49    158.18 o 
  -2   1  16       32.51       73.14     48.80 o 
  -1   1  16     5198.16     5268.30    195.58 o 
   0   1  16       17.64      -26.44     39.97 o 
   1   1  16     3950.86     4365.54    162.64 o 
   2   1  16     6491.52     6624.97    218.70 o 
   3   1  16      100.68      105.60     54.19 o 
   4   1  16     4144.36     4337.85    260.88 o 
   5   1  16     1566.17     1509.52    125.21 o 
   6   1  16      261.47      296.54     86.43 o 
   7   1  16     1180.38     1020.71    169.41 o 
   8   1  16       39.21     -101.00    207.67 o 
   9   1  16      185.90      123.37    171.50 o 
 -11   2  16      245.05     -188.03    247.15 o 
 -10   2  16     1299.94     1448.49    221.80 o 
  -9   2  16      105.28       61.22    121.69 o 
  -8   2  16     1711.92     1733.09    171.19 o 
  -7   2  16      539.73      478.97     95.49 o 
  -6   2  16      659.44      545.90     81.15 o 
  -5   2  16     3271.24     3891.98    189.84 o 
  -4   2  16     3012.86     2891.36    160.23 o 
  -3   2  16     5500.06     5472.60    220.45 o 
  -2   2  16     2239.87     2485.51    123.82 o 
  -1   2  16      579.71      531.80     65.30 o 
   0   2  16    11525.74    11686.92    323.54 o 
   1   2  16     2040.30     2002.36    105.53 o 
   2   2  16      146.61      100.87     50.00 o 
   3   2  16     2115.53     2076.90    123.23 o 
   4   2  16     2503.11     2859.18    284.99 o 
   5   2  16     1535.86     1452.49    124.28 o 
   6   2  16      553.44      531.53    117.56 o 
   7   2  16        0.34       69.18     99.76 o 
   8   2  16     1028.73      748.91    166.97 o 
   9   2  16      149.78      179.41    160.81 o 
 -11   3  16      348.64       94.57    196.78 o 
 -10   3  16        0.14      127.55    163.67 o 
  -9   3  16     2398.33     2123.22    286.38 o 
  -8   3  16      176.43      205.98    126.58 o 
  -7   3  16       14.71       66.03     70.66 o 
  -6   3  16       56.96       81.47     68.52 o 
  -5   3  16      201.71      225.21     81.88 o 
  -4   3  16      729.42      695.66     80.04 o 
  -3   3  16     1770.94     1914.00    122.39 o 
  -2   3  16      420.51      465.62     73.69 o 
  -1   3  16     9398.74     9554.26    314.48 o 
   0   3  16      109.48       93.23     53.19 o 
   1   3  16      990.64     1019.14     83.62 o 
   2   3  16     2041.46     2160.99    186.44 o 
   3   3  16       91.69      147.58     61.42 o 
   4   3  16      747.88      809.50     91.87 o 
   5   3  16      157.73      171.21     73.04 o 
   6   3  16       85.52       62.73    100.57 o 
   7   3  16     1317.62     1324.14    176.77 o 
   8   3  16       22.84      256.90    178.41 o 
   9   3  16      233.16      338.38    589.38 o 
 -11   4  16       28.98       55.93    285.06 o 
 -10   4  16      109.88       69.87    169.31 o 
  -9   4  16      108.24      180.53    161.61 o 
  -8   4  16      404.48      341.27    118.27 o 
  -7   4  16       38.41       21.82     79.50 o 
  -6   4  16       84.37       56.67     71.97 o 
  -5   4  16      817.94      616.98     87.96 o 
  -4   4  16        4.81      -55.06     55.06 o 
  -3   4  16     1850.90     1679.71    122.05 o 
  -2   4  16       12.68       44.17     54.82 o 
  -1   4  16        6.48       17.46     52.78 o 
   0   4  16     2272.12     2628.17    155.99 o 
   1   4  16      579.27      639.85    137.24 o 
   2   4  16      156.75      263.19     78.55 o 
   3   4  16      412.53      298.52     81.08 o 
   4   4  16      137.01       83.44     72.34 o 
   5   4  16      639.06      554.39    121.43 o 
   6   4  16      208.89      158.95    116.12 o 
   7   4  16      106.08       92.05    120.57 o 
   8   4  16      165.64      354.52    158.98 o 
 -10   5  16       28.81      -18.52    173.71 o 
  -9   5  16       57.32      128.74    157.94 o 
  -8   5  16       63.37       42.55     92.53 o 
  -7   5  16       11.72      -17.04     89.60 o 
  -6   5  16      119.31      -20.42     86.13 o 
  -5   5  16       31.47       69.45     81.93 o 
  -4   5  16     1756.78     1780.37    133.24 o 
  -3   5  16      412.57      449.23     79.84 o 
  -2   5  16       21.16       74.56     68.68 o 
  -1   5  16      225.09      204.15     76.32 o 
   0   5  16      113.04       98.67     73.68 o 
   1   5  16        0.88       13.56     65.87 o 
   2   5  16       91.26      125.39     82.00 o 
   3   5  16       11.52      -53.11     92.66 o 
   4   5  16       69.38      278.07    124.12 o 
   5   5  16      204.69      216.76    166.55 o 
   6   5  16        0.18      201.12    168.35 o 
   7   5  16      101.36      154.58    164.05 o 
   8   5  16        9.93       74.97    193.95 o 
 -10   6  16       65.41      -29.49    173.76 o 
  -9   6  16        2.63       93.46    131.18 o 
  -8   6  16       47.05       16.76    121.25 o 
  -7   6  16       59.26      301.46    116.52 o 
  -6   6  16       13.70      -14.56     84.70 o 
  -5   6  16      356.95      400.52     97.20 o 
  -4   6  16      537.46      685.19    124.25 o 
  -3   6  16       29.86      124.32     79.30 o 
  -2   6  16       29.31       85.85     75.22 o 
  -1   6  16        4.46       75.93     83.68 o 
   0   6  16       89.70       62.51     88.87 o 
   1   6  16      411.81      412.50    135.48 o 
   2   6  16      425.35      270.97    127.00 o 
   3   6  16      210.47      391.44    126.25 o 
   4   6  16       16.87     -115.18    115.18 o 
   5   6  16       94.20       83.64    146.50 o 
   6   6  16        5.82      -11.36    169.32 o 
   7   6  16       19.32       -3.58    201.09 o 
  -9   7  16       61.95       78.60    111.95 o 
  -8   7  16      278.49      256.01    308.30 o 
  -7   7  16       42.24      -37.23    120.11 o 
  -6   7  16       76.80      146.61    114.18 o 
  -5   7  16      102.86      112.01    104.67 o 
  -4   7  16       91.80       86.49    100.03 o 
  -3   7  16       17.11        6.05     97.22 o 
  -2   7  16        0.17      -74.50    100.88 o 
  -1   7  16      163.12       17.07    106.98 o 
   0   7  16      460.28      511.24    140.69 o 
   1   7  16       20.73       68.69    114.01 o 
   2   7  16      154.23      135.79    130.48 o 
   3   7  16        0.05       17.61    117.82 o 
   4   7  16      531.28      430.45    252.10 o 
   5   7  16       85.16       -0.66    163.01 o 
   6   7  16      107.61      211.61    224.13 o 
   7   7  16       50.51        8.85    209.06 o 
  -8   8  16      346.81      548.71    286.40 o 
  -7   8  16      387.40      116.27    202.38 o 
  -6   8  16      167.51      366.43    126.01 o 
  -5   8  16      604.67      560.31    150.97 o 
  -4   8  16      324.54       65.82    123.32 o 
  -3   8  16        3.54      -66.37    112.50 o 
  -2   8  16      550.99      484.25    143.94 o 
  -1   8  16       17.11      -75.37    134.37 o 
   0   8  16     1194.49      858.26    228.26 o 
   1   8  16      978.56      904.98    368.23 o 
   2   8  16       57.38     -161.58    169.01 o 
   3   8  16      536.23      196.86    207.83 o 
   4   8  16        5.40      -68.60    147.26 o 
   5   8  16      195.39      295.38    175.42 o 
   6   8  16      133.41      184.05    198.11 o 
  -7   9  16       34.82      106.42    240.41 o 
  -6   9  16      862.01      921.03    299.74 o 
  -5   9  16      147.38      211.09    186.74 o 
  -4   9  16     1088.51     1344.22    192.97 o 
  -3   9  16      583.14      658.14    158.58 o 
  -2   9  16      173.32      139.27    165.10 o 
  -1   9  16      290.40      453.16    205.66 o 
   0   9  16      223.12      200.86    182.41 o 
   1   9  16      297.11     -151.31    161.27 o 
   2   9  16      598.20     1045.66    276.23 o 
   3   9  16      267.34      256.89    216.01 o 
   4   9  16      407.25      673.15    299.49 o 
   5   9  16      256.76      230.26    195.16 o 
  -6  10  16        2.78      139.87    255.74 o 
  -5  10  16      855.74     1033.22    276.00 o 
  -4  10  16      609.02      527.45    286.04 o 
  -3  10  16      529.62      532.71    268.09 o 
  -2  10  16      648.94      993.08    236.71 o 
  -1  10  16        4.85      117.02    196.04 o 
   0  10  16      942.28     1098.96    265.92 o 
   1  10  16      215.13      108.48    228.07 o 
   2  10  16      125.60       70.31    240.93 o 
   3  10  16      582.96      505.98    433.84 o 
  -3  11  16      475.14      845.24    304.12 o 
  -2  11  16       24.75      163.20    199.31 o 
  -1  11  16      980.95      785.02    264.84 o 
   0  11  16      122.73     -191.41    206.12 o 
   1  11  16      412.13      741.80    278.29 o 
 -11   1  17       21.50      -55.86    178.15 o 
 -10   1  17       83.69      126.54    158.65 o 
  -9   1  17      114.69      -16.32    126.58 o 
  -8   1  17      449.27      323.89    115.70 o 
  -7   1  17      150.85       50.49     85.40 o 
  -6   1  17      371.87      411.67     96.58 o 
  -5   1  17       88.18       54.51     65.25 o 
  -4   1  17     1350.04     1258.78     94.77 o 
  -3   1  17       86.24        7.92     51.29 o 
  -2   1  17      339.47      326.92     63.38 o 
  -1   1  17        5.62      -38.60     38.60 o 
   0   1  17      798.20      842.59     72.77 o 
   1   1  17      155.10       98.13     51.65 o 
   2   1  17      484.50      514.67     66.34 o 
   3   1  17        0.30       28.92     55.44 o 
   4   1  17     1640.53     1514.63    124.73 o 
   5   1  17        1.77      -56.63     72.57 o 
   6   1  17      536.38      632.81    106.12 o 
   7   1  17      116.16       53.27    124.32 o 
   8   1  17      110.38      221.26    156.13 o 
   9   1  17       21.40      -83.69    159.10 o 
 -11   2  17      162.05      115.05    178.55 o 
 -10   2  17      141.86       67.60    182.27 o 
  -9   2  17      464.98      391.54    150.38 o 
  -8   2  17      722.81      554.81    132.91 o 
  -7   2  17       66.55       46.11     83.82 o 
  -6   2  17     1810.92     2021.27    156.25 o 
  -5   2  17     1251.34     1275.10    111.48 o 
  -4   2  17      256.34      161.93     65.15 o 
  -3   2  17      734.03      652.21     75.40 o 
  -2   2  17        3.62      -27.63     46.36 o 
  -1   2  17      311.01      412.61     63.59 o 
   0   2  17      447.89      362.39     87.16 o 
   1   2  17        3.64       25.47     45.50 o 
   2   2  17     3339.03     3496.80    156.46 o 
   3   2  17       50.26       17.22     58.80 o 
   4   2  17      468.55      406.49     79.14 o 
   5   2  17      758.17      596.94     97.92 o 
   6   2  17       16.25      -73.07     82.26 o 
   7   2  17      442.47      327.63    138.00 o 
   8   2  17       99.27      147.90    148.48 o 
   9   2  17        8.71      138.07    392.62 o 
 -11   3  17       39.82      196.81    199.69 o 
 -10   3  17      233.42       50.49    176.07 o 
  -9   3  17     1025.97      714.01    197.29 o 
  -8   3  17      978.22      939.42    305.19 o 
  -7   3  17     1702.12     1636.15    174.10 o 
  -6   3  17        6.40       51.33     68.63 o 
  -5   3  17      738.99      802.55     90.07 o 
  -4   3  17     2150.90     2144.44    151.37 o 
  -3   3  17      534.14      543.15     81.24 o 
  -2   3  17     1306.05     1246.51    134.10 o 
  -1   3  17     2316.71     2143.12    151.28 o 
   0   3  17        1.01      -13.45     54.12 o 
   1   3  17     5365.71     5441.43    215.99 o 
   2   3  17       78.19       65.50     57.92 o 
   3   3  17     1364.89     1347.34    171.77 o 
   4   3  17      836.61      986.66    100.88 o 
   5   3  17       12.94       29.82     85.18 o 
   6   3  17      740.89      670.31    122.16 o 
   7   3  17       90.32      -82.71    105.02 o 
   8   3  17      177.74      -51.79    229.93 o 
 -11   4  17      607.90      545.36    316.52 o 
 -10   4  17      413.17      468.20    196.57 o 
  -9   4  17      126.49      146.99    158.96 o 
  -8   4  17     1505.62     1647.42    243.49 o 
  -7   4  17       71.45       57.53     82.12 o 
  -6   4  17     1790.72     2019.22    156.11 o 
  -5   4  17      938.94      941.20    172.28 o 
  -4   4  17       68.08      125.54     69.26 o 
  -3   4  17     7605.15     8356.98    390.87 o 
  -2   4  17      905.68      831.87    137.25 o 
  -1   4  17     2618.39     2465.92    194.56 o 
   0   4  17     2813.03     2847.82    165.90 o 
   1   4  17      176.27      140.36     72.59 o 
   2   4  17     1611.24     1650.16    149.01 o 
   3   4  17      506.23      469.03    103.09 o 
   4   4  17       39.14       44.00     97.27 o 
   5   4  17      745.36      879.89    139.50 o 
   6   4  17        2.50      -40.09    109.27 o 
   7   4  17     1010.67     1251.96    180.56 o 
   8   4  17      118.28       72.28    142.05 o 
 -10   5  17      255.59      319.84    197.16 o 
  -9   5  17     1246.91     1591.12    261.26 o 
  -8   5  17        1.51       15.31     91.50 o 
  -7   5  17     1237.10     1090.38    153.47 o 
  -6   5  17      366.01      323.97    105.39 o 
  -5   5  17     1635.19     1437.60    132.24 o 
  -4   5  17     7575.38     8014.09    319.35 o 
  -3   5  17     1041.62     1006.59    100.42 o 
  -2   5  17     2937.41     2577.36    259.21 o 
  -1   5  17     3821.52     4081.83    232.85 o 
   0   5  17        1.58      -26.15     71.03 o 
   1   5  17     5838.61     5339.30    296.70 o 
   2   5  17      305.05      277.41     89.76 o 
   3   5  17      869.71      659.43    153.33 o 
   4   5  17     1512.04     1677.58    230.35 o 
   5   5  17       90.65      -55.54    153.82 o 
   6   5  17      534.82      621.23    219.81 o 
   7   5  17       63.93      -15.21    165.61 o 
   8   5  17      173.13      258.76    235.45 o 
 -10   6  17      232.90      298.23    196.62 o 
  -9   6  17      503.76      269.41    141.89 o 
  -8   6  17     1480.07     1402.40    185.80 o 
  -7   6  17      105.49       23.47    108.39 o 
  -6   6  17     2010.78     2103.58    261.12 o 
  -5   6  17     1174.25      992.44    124.69 o 
  -4   6  17      111.83      241.17    137.36 o 
  -3   6  17     4798.54     4954.95    265.68 o 
  -2   6  17      133.46      115.09     81.38 o 
  -1   6  17     4354.27     3798.62    257.13 o 
   0   6  17     4143.86     4300.45    281.00 o 
   1   6  17      227.23      205.51    128.24 o 
   2   6  17     2983.27     3495.31    263.74 o 
   3   6  17      401.19      346.48    127.50 o 
   4   6  17      314.87      201.66    142.57 o 
   5   6  17     1148.25     1140.26    413.58 o 
   6   6  17        2.13      -35.15    172.74 o 
   7   6  17      449.96      498.01    318.41 o 
  -9   7  17      767.30      677.65    135.77 o 
  -8   7  17      385.30      594.97    170.18 o 
  -7   7  17      966.53     1228.07    299.54 o 
  -6   7  17      201.71      114.68    134.47 o 
  -5   7  17      132.35       78.57    170.55 o 
  -4   7  17     3136.50     3026.63    241.88 o 
  -3   7  17       81.26      142.59    115.27 o 
  -2   7  17     2239.36     1836.18    212.86 o 
  -1   7  17     2114.89     1973.86    267.77 o 
   0   7  17     2252.84     2820.77    291.93 o 
   1   7  17      860.17      980.89    186.45 o 
   2   7  17        8.82      -57.57    139.31 o 
   3   7  17      415.57      514.13    172.67 o 
   4   7  17     1824.22     1241.14    222.24 o 
   5   7  17       51.75      174.31    190.59 o 
   6   7  17      202.43      221.53    204.38 o 
  -8   8  17      275.95      247.68    275.05 o 
  -7   8  17       31.71       99.11    132.80 o 
  -6   8  17     1295.02     1220.16    193.92 o 
  -5   8  17      970.67     1296.56    330.40 o 
  -4   8  17      177.41       38.98    118.91 o 
  -3   8  17      922.55     1038.59    171.67 o 
  -2   8  17      289.77       46.63    182.00 o 
  -1   8  17      356.01      341.06    179.79 o 
   0   8  17      645.49      362.31    360.62 o 
   1   8  17       42.46      -28.84    183.83 o 
   2   8  17     1626.86     2284.21    354.11 o 
   3   8  17      258.07       98.63    209.55 o 
   4   8  17      129.65       91.09    191.00 o 
   5   8  17      126.78      231.37    182.28 o 
  -7   9  17      423.46       24.99    219.41 o 
  -6   9  17       33.88      -10.85    215.03 o 
  -5   9  17      141.73      240.55    146.56 o 
  -4   9  17      417.38      435.70    149.61 o 
  -3   9  17      178.79       51.96    135.01 o 
  -2   9  17      118.44       71.63    164.76 o 
  -1   9  17      304.72      -19.24    171.04 o 
   0   9  17        5.14     -145.26    164.52 o 
   1   9  17      172.22      226.45    237.52 o 
   2   9  17        0.25     -195.24    195.24 o 
   3   9  17       53.74      108.54    212.11 o 
   4   9  17      252.02      210.05    186.27 o 
  -5  10  17       39.48     -234.04    234.04 o 
  -4  10  17       10.69       86.28    137.44 o 
  -3  10  17      488.45      227.01    289.81 o 
  -2  10  17       54.96        3.30    188.21 o 
  -1  10  17      230.98      233.17    201.48 o 
   0  10  17        3.14     -154.94    184.12 o 
   1  10  17        2.86      -19.32    207.52 o 
   2  10  17       12.13      462.21    247.20 o 
   3  10  17        0.96     -212.06    223.33 o 
  -2  11  17        0.69      118.17    212.09 o 
  -1  11  17       83.78       12.20    210.86 o 
   0  11  17        0.32      496.15    351.51 o 
 -11   0  18      412.28      474.55    386.95 o 
 -10   0  18        0.33      233.74    294.37 o 
  -9   0  18     1283.31      728.00    335.28 o 
  -8   0  18     2170.83     2810.05    386.48 o 
  -7   0  18     2818.62     2678.10    252.30 o 
  -6   0  18     2115.10     2082.05    219.34 o 
  -5   0  18      432.28      505.83    131.52 o 
  -4   0  18     2206.56     2638.57    232.81 o 
  -3   0  18       10.06       39.18     60.37 o 
  -2   0  18     7059.22     7405.89    340.64 o 
  -1   0  18     7603.95     8233.83    370.50 o 
   0   0  18      357.08      442.07     86.53 o 
   1   0  18     6944.91     6754.33    408.26 o 
   2   0  18     4396.76     4569.30    348.93 o 
   3   0  18       26.14       65.10    114.88 o 
   4   0  18     4520.92     4521.72    313.76 o 
   5   0  18       30.65       53.49    118.73 o 
   6   0  18     2183.28     2025.92    343.15 o 
   7   0  18      250.95       47.88    199.00 o 
   8   0  18       26.43       -7.57    218.71 o 
 -11   1  18      703.06      889.13    230.96 o 
 -10   1  18     1573.34     1405.15    282.88 o 
  -9   1  18        0.42      -50.48    170.84 o 
  -8   1  18     2878.92     3503.37    272.83 o 
  -7   1  18     3567.99     2834.07    208.49 o 
  -6   1  18     1146.29      913.68    159.62 o 
  -5   1  18      246.87      314.13     79.56 o 
  -4   1  18       86.79       55.43     55.68 o 
  -3   1  18     5834.62     5791.59    225.76 o 
  -2   1  18     9260.29     9862.62    333.17 o 
  -1   1  18      848.11      668.24    154.09 o 
   0   1  18     4616.66     4601.26    298.23 o 
   1   1  18     4464.97     4820.24    188.37 o 
   2   1  18     3808.97     4073.55    168.47 o 
   3   1  18     2948.79     3149.25    151.01 o 
   4   1  18       17.06       63.58     69.65 o 
   5   1  18      348.02      364.62     84.75 o 
   6   1  18      808.75     1104.64    201.97 o 
   7   1  18      276.07      207.71    153.55 o 
   8   1  18      734.48      594.17    246.83 o 
 -11   2  18      553.39      405.74    208.08 o 
 -10   2  18       67.60      279.63    171.20 o 
  -9   2  18     1865.80     1631.47    231.74 o 
  -8   2  18       20.32      -17.76     98.78 o 
  -7   2  18     1550.58     1584.33    161.95 o 
  -6   2  18     1274.41     1124.08    123.77 o 
  -5   2  18      555.73      680.42     92.39 o 
  -4   2  18     2488.51     2982.55    178.20 o 
  -3   2  18     2723.50     2686.55    143.72 o 
  -2   2  18       64.96      120.28     54.53 o 
  -1   2  18     3494.38     3899.96    177.84 o 
   0   2  18      165.19      153.24     63.19 o 
   1   2  18     3063.70     3208.13    165.36 o 
   2   2  18      228.63      213.48     57.85 o 
   3   2  18      478.93      590.65     95.73 o 
   4   2  18     1630.94     2049.32    168.52 o 
   5   2  18      431.23      502.92    103.11 o 
   6   2  18      181.95      226.03     99.83 o 
   7   2  18     1286.40      758.30    165.38 o 
   8   2  18       14.37      112.46    175.50 o 
 -11   3  18       75.56      135.87    197.27 o 
 -10   3  18       16.35     -148.27    148.27 o 
  -9   3  18      104.28      -13.77    153.98 o 
  -8   3  18     1411.37     1343.46    189.34 o 
  -7   3  18     1510.39     1636.03    180.54 o 
  -6   3  18     1028.43     1054.29    127.47 o 
  -5   3  18     2337.30     2762.30    214.76 o 
  -4   3  18     2139.42     2100.14    163.86 o 
  -3   3  18     1015.96      912.12    134.70 o 
  -2   3  18     1655.64     1933.61    192.81 o 
  -1   3  18      100.41      124.33     64.20 o 
   0   3  18      162.11      286.18     64.66 o 
   1   3  18      192.86      104.16     59.86 o 
   2   3  18      995.19      981.43    111.22 o 
   3   3  18     1628.22     1908.20    146.83 o 
   4   3  18       10.26      -36.82     67.45 o 
   5   3  18     2405.89     2418.11    252.73 o 
   6   3  18      984.50      893.89    134.44 o 
   7   3  18       35.57      110.00    143.13 o 
   8   3  18      101.16       15.29    154.81 o 
 -10   4  18        4.30      -19.58    172.45 o 
  -9   4  18      346.66      167.43    164.90 o 
  -8   4  18       17.89      117.45    138.10 o 
  -7   4  18     1000.85     1061.34    171.93 o 
  -6   4  18      631.50      700.52    109.58 o 
  -5   4  18        0.48       47.10     75.63 o 
  -4   4  18     1395.34     1619.09    183.95 o 
  -3   4  18       31.09       42.24     64.11 o 
  -2   4  18        0.40      -10.97     59.33 o 
  -1   4  18        3.87      -15.30     60.80 o 
   0   4  18      372.81      374.76    107.55 o 
   1   4  18      583.19      909.05    154.60 o 
   2   4  18       14.52        0.75     70.89 o 
   3   4  18      737.46      798.17    120.81 o 
   4   4  18      725.64     1005.25    163.60 o 
   5   4  18       51.30       67.97     99.73 o 
   6   4  18       24.78       50.74    118.57 o 
   7   4  18      208.98      102.63    162.05 o 
   8   4  18        2.53      -28.21    152.23 o 
 -10   5  18       46.15       13.06    193.86 o 
  -9   5  18        2.41      103.07    172.17 o 
  -8   5  18       51.53      -21.77     96.96 o 
  -7   5  18        0.17      123.06    112.25 o 
  -6   5  18       27.93       82.91     96.09 o 
  -5   5  18      132.68      153.56     85.64 o 
  -4   5  18        6.12      121.80     74.03 o 
  -3   5  18        1.75      -17.80     69.30 o 
  -2   5  18      169.53      152.13     80.57 o 
  -1   5  18        0.04       48.81     76.72 o 
   0   5  18      314.49      205.71     87.93 o 
   1   5  18      234.41      335.68     94.75 o 
   2   5  18     1070.05      724.94    215.75 o 
   3   5  18      227.53      200.42    103.05 o 
   4   5  18       97.09       63.86    151.19 o 
   5   5  18      259.25      201.17    257.23 o 
   6   5  18      107.06        2.40    191.93 o 
   7   5  18       38.07      -53.89    205.71 o 
 -10   6  18        0.21       97.36    261.22 o 
  -9   6  18        0.66       22.95    131.99 o 
  -8   6  18        3.84      -51.93    151.15 o 
  -7   6  18      104.15       -2.44    110.93 o 
  -6   6  18      626.26      619.51    131.49 o 
  -5   6  18      163.77      101.76     91.18 o 
  -4   6  18       53.44      -42.36    159.94 o 
  -3   6  18       17.86       34.41     79.49 o 
  -2   6  18      898.71      817.94    158.68 o 
  -1   6  18      331.40      373.91    152.49 o 
   0   6  18        8.77       -0.41     95.55 o 
   1   6  18       15.92      -97.69     97.69 o 
   2   6  18        2.71      122.74    113.69 o 
   3   6  18      304.81      220.84    153.25 o 
   4   6  18      209.49      310.58    154.82 o 
   5   6  18        1.19       84.67    177.88 o 
   6   6  18        0.05       16.94    192.38 o 
   7   6  18      139.65      190.27    226.05 o 
  -9   7  18        0.33      -25.51    115.51 o 
  -8   7  18      305.64      348.79    169.58 o 
  -7   7  18       34.16       64.85    146.75 o 
  -6   7  18      493.45      232.50    399.64 o 
  -5   7  18     1057.57      925.69    192.92 o 
  -4   7  18      244.82      420.83    136.10 o 
  -3   7  18      119.34       25.22    109.30 o 
  -2   7  18      167.31      176.35    187.21 o 
  -1   7  18       44.38      217.05    129.61 o 
   0   7  18       56.40      -28.95     97.12 o 
   1   7  18        4.57       65.00    136.18 o 
   2   7  18        6.22      163.64    195.16 o 
   3   7  18      194.93      182.33    145.35 o 
   4   7  18       22.85     -147.82    147.82 o 
   5   7  18      199.72        5.29    216.77 o 
   6   7  18       69.43      174.19    199.70 o 
  -8   8  18      117.06      528.39    158.75 o 
  -7   8  18       44.72      141.67    293.47 o 
  -6   8  18      100.13      -83.51    127.83 o 
  -5   8  18        7.11      -15.57    127.12 o 
  -4   8  18      698.05      553.41    154.77 o 
  -3   8  18      244.35      131.46    132.76 o 
  -2   8  18      412.61      335.81    139.79 o 
  -1   8  18      272.01      217.71    180.37 o 
   0   8  18        2.50      -86.58    163.72 o 
   1   8  18       68.31      109.65    198.87 o 
   2   8  18      142.08      111.07    218.81 o 
   3   8  18        6.77       -1.78    210.52 o 
   4   8  18      288.71      210.58    185.44 o 
   5   8  18       19.23      116.46    204.91 o 
  -7   9  18      300.15     -162.86    228.27 o 
  -6   9  18       38.78       51.98    184.22 o 
  -5   9  18      443.35      883.46    182.51 o 
  -4   9  18        5.08       53.25    134.58 o 
  -3   9  18     1448.63     1428.11    216.85 o 
  -2   9  18      368.12      444.55    157.27 o 
  -1   9  18      115.44       35.10    164.01 o 
   0   9  18      924.49     1295.13    304.91 o 
   1   9  18      501.98      329.30    410.79 o 
   2   9  18      434.67      563.97    265.91 o 
   3   9  18      106.62      290.73    278.04 o 
   4   9  18       28.62      100.56    186.48 o 
  -5  10  18        7.34        7.47    247.88 o 
  -4  10  18      494.30      271.51    161.59 o 
  -3  10  18      151.34       -1.68    146.68 o 
  -2  10  18      384.14      604.95    256.14 o 
  -1  10  18      888.35      797.75    281.38 o 
   0  10  18        1.55     -154.44    220.00 o 
   1  10  18      760.16     1604.21    354.35 o 
   2  10  18      779.92      656.21    290.13 o 
 -11   1  19       20.68       -8.79    182.72 o 
 -10   1  19      272.66      156.83    171.09 o 
  -9   1  19        4.28       -9.48    135.98 o 
  -8   1  19      181.22      172.73    135.87 o 
  -7   1  19      292.61      363.95    111.94 o 
  -6   1  19     2583.70     2457.78    226.50 o 
  -5   1  19       24.61       87.36     72.83 o 
  -4   1  19      570.20      455.86     72.07 o 
  -3   1  19       57.37      -56.35     56.35 o 
  -2   1  19     1045.33      941.53     89.74 o 
  -1   1  19      870.07      864.35     92.19 o 
   0   1  19       62.41      102.27     55.34 o 
   1   1  19      150.95      249.83     65.79 o 
   2   1  19       21.17       30.10     58.10 o 
   3   1  19       13.48       -4.42     60.82 o 
   4   1  19      491.42      486.13    106.77 o 
   5   1  19      137.54       17.30     88.93 o 
   6   1  19      130.05       14.58    191.43 o 
   7   1  19        1.23      135.41    146.18 o 
   8   1  19       19.07       39.51    156.21 o 
 -11   2  19       64.49      275.38    327.72 o 
 -10   2  19       88.37       -6.47    150.24 o 
  -9   2  19        1.57       37.97    138.01 o 
  -8   2  19      692.88      644.80    159.87 o 
  -7   2  19      494.16      582.66    119.71 o 
  -6   2  19        3.85       85.44     90.48 o 
  -5   2  19     2112.16     2397.91    154.04 o 
  -4   2  19     3846.80     3495.45    192.30 o 
  -3   2  19      244.40      237.49     68.59 o 
  -2   2  19      920.29      844.66     88.68 o 
  -1   2  19       48.85       -3.67     54.52 o 
   0   2  19      138.13       75.79     60.48 o 
   1   2  19        1.82      -10.21     50.94 o 
   2   2  19      292.11      220.75     63.91 o 
   3   2  19      678.41      675.08     95.88 o 
   4   2  19      112.02        0.94     72.90 o 
   5   2  19       44.21       -3.89     83.61 o 
   6   2  19     1205.80      953.20    141.58 o 
   7   2  19      319.57      305.16    151.18 o 
   8   2  19       95.54      241.83    164.14 o 
 -11   3  19      422.35      691.87    438.46 o 
 -10   3  19       72.51      134.72    182.36 o 
  -9   3  19      525.72      582.04    278.79 o 
  -8   3  19      739.13      756.73    164.02 o 
  -7   3  19       63.66       36.58    115.91 o 
  -6   3  19     1024.81     1108.52    121.40 o 
  -5   3  19      551.36      430.37     94.83 o 
  -4   3  19     1680.71     1291.37    125.37 o 
  -3   3  19     2911.66     3132.91    191.41 o 
  -2   3  19       67.95       45.52     66.35 o 
  -1   3  19     2671.15     2556.39    174.84 o 
   0   3  19      838.51      667.56    109.30 o 
   1   3  19      817.26      825.94    117.84 o 
   2   3  19      482.75      346.27     89.97 o 
   3   3  19       48.73      102.74     74.46 o 
   4   3  19      312.07      352.81    129.25 o 
   5   3  19      507.37      716.58    152.89 o 
   6   3  19       48.91      138.69    149.42 o 
   7   3  19      552.58      569.02    140.43 o 
   8   3  19       67.30       50.93    149.43 o 
 -10   4  19      640.09      775.25    417.51 o 
  -9   4  19      852.21      882.32    215.67 o 
  -8   4  19       32.50      -82.04    137.26 o 
  -7   4  19     3355.41     3732.32    303.75 o 
  -6   4  19      158.28      113.39     95.35 o 
  -5   4  19      996.75     1265.99    129.93 o 
  -4   4  19      137.32      121.31     76.31 o 
  -3   4  19      508.39      400.41     86.11 o 
  -2   4  19     5078.45     5232.59    277.01 o 
  -1   4  19        1.26       55.92     68.15 o 
   0   4  19     1420.33     1600.43    133.39 o 
   1   4  19     8878.12     9658.89    377.81 o 
   2   4  19      150.66      141.29     81.73 o 
   3   4  19     1695.01     1628.32    217.75 o 
   4   4  19      338.73      422.77    137.32 o 
   5   4  19       23.91      215.31    135.78 o 
   6   4  19      521.19      710.16    131.02 o 
   7   4  19       31.46      217.15    139.32 o 
 -10   5  19       96.57      210.89    204.38 o 
  -9   5  19     1182.90     1353.18    313.23 o 
  -8   5  19     1360.80     1479.71    160.30 o 
  -7   5  19       11.22       95.87    125.53 o 
  -6   5  19     1125.28      991.79    166.12 o 
  -5   5  19      476.22      601.86    101.00 o 
  -4   5  19     1244.96     1363.29    132.32 o 
  -3   5  19     1096.72     1185.68    222.56 o 
  -2   5  19      593.12      405.73    119.60 o 
  -1   5  19     5597.25     5883.02    359.44 o 
   0   5  19     3245.78     3276.90    215.49 o 
   1   5  19      110.38      -22.73     97.75 o 
   2   5  19     3973.96     4158.21    271.08 o 
   3   5  19      754.92      624.31    180.92 o 
   4   5  19      535.36      420.06    180.16 o 
   5   5  19      531.04      449.47    222.24 o 
   6   5  19       22.18       91.51    195.39 o 
   7   5  19      408.40      264.48    246.63 o 
  -9   6  19      120.33       47.54    210.25 o 
  -8   6  19       86.82      -27.94    122.40 o 
  -7   6  19     1154.82     1312.81    178.06 o 
  -6   6  19       82.82      203.11    116.31 o 
  -5   6  19     1051.41     1149.62    141.41 o 
  -4   6  19     1375.67     1632.39    235.46 o 
  -3   6  19      139.49      131.36     89.32 o 
  -2   6  19     5426.12     5719.89    375.53 o 
  -1   6  19       15.41      -21.14     94.24 o 
   0   6  19     2604.22     3092.51    244.37 o 
   1   6  19     2307.48     2635.11    230.03 o 
   2   6  19        0.06      -15.29    118.48 o 
   3   6  19     1475.04     2021.13    355.17 o 
   4   6  19      704.67      572.90    184.40 o 
   5   6  19       85.27      270.50    229.66 o 
   6   6  19      559.53      334.14    293.42 o 
  -9   7  19      354.04      504.12    259.03 o 
  -8   7  19      367.62      154.82    172.17 o 
  -7   7  19      199.96      190.94    158.83 o 
  -6   7  19     1667.90     2478.18    632.78 o 
  -5   7  19      237.38       45.61    121.01 o 
  -4   7  19      923.57     1209.85    240.46 o 
  -3   7  19     1751.59     1552.18    202.41 o 
  -2   7  19      414.00      227.72    133.55 o 
  -1   7  19     2032.73     1679.33    259.61 o 
   0   7  19      567.39      265.44    137.49 o 
   1   7  19      188.58      256.16    160.41 o 
   2   7  19      740.91      700.17    238.82 o 
   3   7  19       43.03      156.32    161.86 o 
   4   7  19     1985.13     1664.38    261.10 o 
   5   7  19      275.78      150.13    202.65 o 
   6   7  19        0.59     -303.43    313.78 o 
  -8   8  19       37.64      157.53    156.16 o 
  -7   8  19      723.35      807.62    179.52 o 
  -6   8  19        1.01     -130.68    191.28 o 
  -5   8  19     1159.76      951.74    195.30 o 
  -4   8  19      611.25      709.71    215.04 o 
  -3   8  19       37.75       14.14    126.03 o 
  -2   8  19      945.30     1148.80    393.56 o 
  -1   8  19      209.00      180.02    140.89 o 
   0   8  19        5.50       46.16    185.57 o 
   1   8  19      521.54      539.45    434.58 o 
   2   8  19       31.38     -191.59    191.59 o 
   3   8  19      609.61      359.61    258.78 o 
   4   8  19        5.94     -106.25    176.13 o 
   5   8  19       80.31      109.91    214.22 o 
  -6   9  19      256.01      118.64    147.07 o 
  -5   9  19       42.95       67.98    150.50 o 
  -4   9  19      263.38      417.11    163.69 o 
  -3   9  19      482.12      382.18    162.08 o 
  -2   9  19      141.08      154.48    140.45 o 
  -1   9  19      656.22      241.84    265.90 o 
   0   9  19      106.25     -179.14    197.36 o 
   1   9  19       83.25      351.36    241.66 o 
   2   9  19       66.39      194.96    248.40 o 
   3   9  19      114.89      125.32    254.58 o 
  -4  10  19        0.33      114.31    158.82 o 
  -3  10  19        5.92      -13.01    154.10 o 
  -2  10  19      453.77      338.96    232.08 o 
  -1  10  19       32.14      115.47    201.74 o 
   0  10  19       41.44      228.88    249.77 o 
   1  10  19      125.46      -82.77    244.21 o 
 -11   0  20      780.33     1918.41    573.50 o 
 -10   0  20     1327.75      869.16    393.12 o 
  -9   0  20      192.13      666.48    347.92 o 
  -8   0  20     4808.38     5571.48    481.55 o 
  -7   0  20      785.98      925.96    193.17 o 
  -6   0  20     3898.02     3866.82    397.39 o 
  -5   0  20     1652.78     1786.81    247.47 o 
  -4   0  20      492.57      341.97    123.21 o 
  -3   0  20      148.58       61.61     99.09 o 
  -2   0  20     5578.39     5829.42    297.46 o 
  -1   0  20     1763.28     1533.62    234.04 o 
   0   0  20     6047.20     6179.09    320.91 o 
   1   0  20      131.68       84.46     86.22 o 
   2   0  20     3585.02     4222.02    286.19 o 
   3   0  20     4913.91     4913.97    353.63 o 
   4   0  20      509.61      495.87    122.72 o 
   5   0  20      566.24      334.68    207.96 o 
   6   0  20       64.57     -153.50    153.50 o 
   7   0  20      108.05      121.85    198.10 o 
   8   0  20      482.46      324.43    254.25 o 
 -11   1  20      222.23       64.38    249.24 o 
 -10   1  20      557.48      493.81    211.19 o 
  -9   1  20      534.93      284.09    170.50 o 
  -8   1  20       74.98       25.41    126.47 o 
  -7   1  20     3580.24     4238.22    274.33 o 
  -6   1  20     2543.03     2206.73    333.58 o 
  -5   1  20      366.74      580.00    117.44 o 
  -4   1  20     1282.89     1197.03    147.78 o 
  -3   1  20       20.64       24.97     59.09 o 
  -2   1  20     4354.13     4372.30    197.28 o 
  -1   1  20     1432.75     1716.78    101.84 o 
   0   1  20       10.09       71.09     58.77 o 
   1   1  20     2930.49     2899.95    154.04 o 
   2   1  20      985.42     1050.74    100.27 o 
   3   1  20     1401.52     1451.04    116.43 o 
   4   1  20     1237.95     1252.77    150.76 o 
   5   1  20        2.41      122.88    103.22 o 
   6   1  20     1014.53      921.40    181.73 o 
   7   1  20      234.32      193.14    164.64 o 
   8   1  20      122.54      122.15    169.45 o 
 -11   2  20      403.49      569.16    240.53 o 
 -10   2  20      430.17      509.53    187.81 o 
  -9   2  20      153.69       96.92    146.69 o 
  -8   2  20      603.38      578.04    225.69 o 
  -7   2  20      397.39      332.86    142.60 o 
  -6   2  20     1456.02     1337.59    189.23 o 
  -5   2  20     5790.22     6161.13    274.19 o 
  -4   2  20       84.97      118.29     88.99 o 
  -3   2  20     2354.04     2541.99    148.83 o 
  -2   2  20     1721.32     1577.76    121.14 o 
  -1   2  20     1099.06     1017.01    101.43 o 
   0   2  20     2170.76     2042.10    134.51 o 
   1   2  20        2.90       29.99     56.06 o 
   2   2  20        8.91       60.43     59.50 o 
   3   2  20     1138.23     1125.26    116.75 o 
   4   2  20      247.06      150.74     86.75 o 
   5   2  20     1468.21     1461.35    141.34 o 
   6   2  20      118.63       61.71    107.06 o 
   7   2  20      208.78      297.87    165.40 o 
 -10   3  20        5.39      -90.14    174.19 o 
  -9   3  20      502.08      370.63    185.85 o 
  -8   3  20        1.24       71.88    144.68 o 
  -7   3  20     2180.13     2199.30    238.47 o 
  -6   3  20      308.48      169.00     92.39 o 
  -5   3  20      930.76      840.34    149.90 o 
  -4   3  20     1051.87      967.74    113.05 o 
  -3   3  20     1006.62      928.18    107.90 o 
  -2   3  20      669.99      608.04    112.19 o 
  -1   3  20     3566.95     3796.44    230.80 o 
   0   3  20        0.00       51.49     60.46 o 
   1   3  20      301.06      299.94     88.34 o 
   2   3  20       26.91      132.32     79.88 o 
   3   3  20     1278.41     1481.62    177.33 o 
   4   3  20      620.43      571.93    107.79 o 
   5   3  20        2.29       24.39    101.32 o 
   6   3  20      221.71      314.13    186.63 o 
   7   3  20      223.55      291.02    128.25 o 
 -10   4  20      248.70      180.73    195.20 o 
  -9   4  20        0.55      -18.21    181.48 o 
  -8   4  20      155.94      121.21    186.41 o 
  -7   4  20        0.27       32.18    100.89 o 
  -6   4  20      436.12      295.45     96.45 o 
  -5   4  20     1751.72     1715.47    147.93 o 
  -4   4  20      309.46      215.75     89.53 o 
  -3   4  20      125.59       73.34     72.59 o 
  -2   4  20      282.56      311.84     79.61 o 
  -1   4  20      133.28      155.01     82.26 o 
   0   4  20     1151.09     1059.13    137.21 o 
   1   4  20      128.06       -0.86     80.70 o 
   2   4  20      640.28      672.39    110.14 o 
   3   4  20      150.20       97.04    117.64 o 
   4   4  20      674.52      750.25    161.07 o 
   5   4  20       23.32      -99.65    130.50 o 
   6   4  20       18.69      -35.06    142.04 o 
   7   4  20        2.82      -47.38    149.34 o 
 -10   5  20       57.04     -133.02    197.73 o 
  -9   5  20        0.10      -19.70    168.19 o 
  -8   5  20       41.35      -96.80     96.80 o 
  -7   5  20       79.58      102.28    121.69 o 
  -6   5  20      257.27      352.82    127.11 o 
  -5   5  20      131.74       76.91     84.51 o 
  -4   5  20       21.56      119.05     83.37 o 
  -3   5  20       18.30      100.74     79.37 o 
  -2   5  20      149.84      178.66     88.80 o 
  -1   5  20        0.06      144.34     88.56 o 
   0   5  20      151.67       92.62     91.73 o 
   1   5  20      106.66       80.14     98.89 o 
   2   5  20        0.14      -28.89     94.18 o 
   3   5  20       14.59      180.07    122.64 o 
   4   5  20       25.89       80.13    140.88 o 
   5   5  20      158.45       63.27    184.56 o 
   6   5  20       11.26      296.43    224.09 o 
   7   5  20       13.95      270.77    396.80 o 
  -9   6  20       20.95     -111.84    173.20 o 
  -8   6  20        1.00     -127.59    127.59 o 
  -7   6  20       16.38      -15.36    119.32 o 
  -6   6  20      311.94      216.78    124.56 o 
  -5   6  20      367.76      306.30    108.72 o 
  -4   6  20      312.86      219.43    115.53 o 
  -3   6  20      303.64      316.33    102.65 o 
  -2   6  20       45.43      161.92    104.84 o 
  -1   6  20      263.67      239.57    117.48 o 
   0   6  20       42.05      115.44    108.62 o 
   1   6  20       41.38      -14.63    126.14 o 
   2   6  20        1.01        3.13    116.22 o 
   3   6  20       47.06       63.44    150.74 o 
   4   6  20       89.63      210.28    197.00 o 
   5   6  20       36.69     -168.88    168.88 o 
   6   6  20        1.42      -60.80    211.81 o 
  -8   7  20      125.62      214.03    167.56 o 
  -7   7  20       23.19      -79.04    155.21 o 
  -6   7  20      105.58      405.33    167.07 o 
  -5   7  20       58.12      105.20    140.43 o 
  -4   7  20      435.73      421.63    316.62 o 
  -3   7  20      178.79      119.54    124.20 o 
  -2   7  20      177.63      376.06    143.98 o 
  -1   7  20      123.54      -32.83    126.02 o 
   0   7  20       45.44      -32.91    120.79 o 
   1   7  20       19.94      110.50    200.54 o 
   2   7  20       14.85     -152.04    189.87 o 
   3   7  20        7.24       -8.75    167.61 o 
   4   7  20      288.32      370.01    189.62 o 
   5   7  20        5.64     -178.97    178.97 o 
  -7   8  20      121.93     -140.54    140.54 o 
  -6   8  20       42.19       30.00    158.06 o 
  -5   8  20      521.79      496.27    170.78 o 
  -4   8  20      143.37      237.06    167.91 o 
  -3   8  20      465.26      285.19    151.16 o 
  -2   8  20      520.08      231.06    229.92 o 
  -1   8  20      489.07      567.18    172.81 o 
   0   8  20      550.86      691.49    390.58 o 
   1   8  20        4.55      -97.72    195.94 o 
   2   8  20      117.56      259.74    242.23 o 
   3   8  20      103.85      -51.91    164.60 o 
   4   8  20       31.11      189.41    197.28 o 
  -6   9  20      405.38      402.35    206.22 o 
  -5   9  20        3.71       65.43    154.42 o 
  -4   9  20      519.30      454.15    190.25 o 
  -3   9  20       36.59       26.23    139.71 o 
  -2   9  20      346.11      279.92    156.92 o 
  -1   9  20      232.56      305.37    226.66 o 
   0   9  20       46.26      147.35    222.74 o 
   1   9  20     1004.58      505.70    265.55 o 
   2   9  20      113.54      287.36    364.65 o 
   3   9  20      148.08      219.82    266.15 o 
  -3  10  20      404.20      310.68    184.14 o 
  -2  10  20      180.40       86.84    227.41 o 
  -1  10  20      151.17      268.84    268.78 o 
   0  10  20      534.09      581.75    410.89 o 
 -11   1  21        9.39       38.70    201.98 o 
 -10   1  21       97.42       60.58    171.35 o 
  -9   1  21      216.24       23.42    149.33 o 
  -8   1  21      248.25      341.98    147.19 o 
  -7   1  21      127.64      122.86    126.29 o 
  -6   1  21        2.99       38.88     97.98 o 
  -5   1  21        0.59      -32.55     75.52 o 
  -4   1  21        2.14       67.97     74.33 o 
  -3   1  21      514.70      568.44     98.74 o 
  -2   1  21     1350.74     1319.09    108.48 o 
  -1   1  21      292.45      216.32     71.44 o 
   0   1  21     1295.06     1087.75     94.08 o 
   1   1  21       42.56       22.88     74.14 o 
   2   1  21       46.44       62.33     65.92 o 
   3   1  21        4.18       84.75     73.01 o 
   4   1  21       36.55        4.45     89.43 o 
   5   1  21       82.30     -101.64    101.64 o 
   6   1  21       42.47     -117.09    134.72 o 
   7   1  21       94.67      -29.96    151.43 o 
 -10   2  21       93.26      141.86    286.80 o 
  -9   2  21      322.86      467.50    165.20 o 
  -8   2  21      563.90      307.36    155.95 o 
  -7   2  21        2.30      -37.07    126.90 o 
  -6   2  21     1091.74      825.07    141.73 o 
  -5   2  21      121.09      129.25     77.33 o 
  -4   2  21     2434.27     2491.76    194.13 o 
  -3   2  21      191.11      269.75     80.32 o 
  -2   2  21      260.24      287.63     77.95 o 
  -1   2  21      485.67      442.22     96.07 o 
   0   2  21      882.63     1013.38    105.02 o 
   1   2  21     1542.97     1552.58    109.89 o 
   2   2  21     1878.95     1937.70    132.05 o 
   3   2  21        0.13        8.87     77.46 o 
   4   2  21       58.40      -26.25     87.47 o 
   5   2  21      106.45       41.88    109.89 o 
   6   2  21        7.47      -63.81    115.14 o 
   7   2  21       85.16      233.27    171.31 o 
 -10   3  21      325.97      166.58    207.84 o 
  -9   3  21       35.35      223.86    180.17 o 
  -8   3  21      378.58      209.94    174.14 o 
  -7   3  21     1007.96     1069.02    179.60 o 
  -6   3  21       88.98      139.24     86.95 o 
  -5   3  21     2908.42     2701.78    249.95 o 
  -4   3  21      324.37      319.84     90.09 o 
  -3   3  21     1696.23     1623.45    141.62 o 
  -2   3  21     2126.04     2145.19    216.05 o 
  -1   3  21      106.25        2.40     89.48 o 
   0   3  21     2362.89     2290.41    143.73 o 
   1   3  21      757.22      788.84    108.39 o 
   2   3  21       61.15      -16.85     80.80 o 
   3   3  21     1274.57     1272.13    161.93 o 
   4   3  21      242.74      283.71    110.82 o 
   5   3  21      320.46      117.36    116.87 o 
   6   3  21      452.96      549.38    133.24 o 
   7   3  21       12.38        6.50    122.63 o 
 -10   4  21       16.96      117.66    194.36 o 
  -9   4  21      497.90       76.26    173.92 o 
  -8   4  21      461.26      219.18    176.70 o 
  -7   4  21      534.15      778.32    137.56 o 
  -6   4  21     1074.36     1354.78    154.43 o 
  -5   4  21      546.71      546.30    107.33 o 
  -4   4  21      979.96      753.12    113.10 o 
  -3   4  21     2458.81     2432.60    172.25 o 
  -2   4  21      597.07      532.19     95.92 o 
  -1   4  21     1185.68     1258.54    120.66 o 
   0   4  21       84.49       38.01     78.47 o 
   1   4  21     1541.58     1512.69    198.28 o 
   2   4  21      448.31      619.41    138.69 o 
   3   4  21        3.99        1.73    121.20 o 
   4   4  21      494.21      595.31    157.66 o 
   5   4  21      774.54      646.55    178.31 o 
   6   4  21      164.61      240.76    161.89 o 
   7   4  21      320.43      296.33    204.00 o 
  -9   5  21       13.28      -66.42    171.38 o 
  -8   5  21      816.83      507.58    193.22 o 
  -7   5  21      830.86      546.33    148.90 o 
  -6   5  21       81.28      140.51    171.51 o 
  -5   5  21     2295.66     2656.02    190.63 o 
  -4   5  21      104.43      188.71     91.05 o 
  -3   5  21      445.84      239.83     96.32 o 
  -2   5  21      891.78     1025.24    134.56 o 
  -1   5  21      140.40      241.37     98.23 o 
   0   5  21     1609.17     1758.70    282.63 o 
   1   5  21      984.17      976.19    136.22 o 
   2   5  21      568.95      386.97    157.62 o 
   3   5  21     1651.99     1901.84    208.30 o 
   4   5  21       10.33       89.81    161.29 o 
   5   5  21      376.75      283.44    165.61 o 
   6   5  21      513.26      271.86    225.56 o 
  -9   6  21      441.70      739.27    380.28 o 
  -8   6  21      531.15      627.04    158.96 o 
  -7   6  21      677.54      816.02    165.63 o 
  -6   6  21     1171.33     1614.97    195.63 o 
  -5   6  21       85.24     -110.06    116.82 o 
  -4   6  21     1354.32      819.88    161.56 o 
  -3   6  21     1092.57     1157.33    149.95 o 
  -2   6  21      282.22      499.38    137.61 o 
  -1   6  21     1535.00     1646.46    188.19 o 
   0   6  21      647.76      383.52    134.25 o 
   1   6  21      535.53      473.15    163.18 o 
   2   6  21     1372.45     1493.73    188.89 o 
   3   6  21        4.76       32.66    157.74 o 
   4   6  21     1156.94     1330.55    602.77 o 
   5   6  21      303.87      111.17    208.05 o 
  -8   7  21      247.55      118.60    178.05 o 
  -7   7  21      228.32      351.43    186.14 o 
  -6   7  21        0.95      127.16    161.60 o 
  -5   7  21     1255.79     1200.33    222.43 o 
  -4   7  21       51.47      158.62    190.04 o 
  -3   7  21      581.38      213.74    154.66 o 
  -2   7  21     1385.37     1194.05    199.43 o 
  -1   7  21        3.19     -121.40    121.40 o 
   0   7  21     2184.32     2099.32    315.67 o 
   1   7  21      223.82      206.84    158.52 o 
   2   7  21        1.15      -80.14    216.34 o 
   3   7  21     1062.14      656.47    218.13 o 
   4   7  21       94.22        1.16    192.17 o 
   5   7  21      366.74      760.08    265.18 o 
  -7   8  21       67.21       56.77    225.13 o 
  -6   8  21      259.52      -70.27    467.13 o 
  -5   8  21        5.92     -108.50    150.43 o 
  -4   8  21      525.44      421.35    176.57 o 
  -3   8  21      335.03      524.17    164.86 o 
  -2   8  21      182.96      106.07    172.94 o 
  -1   8  21      882.72     1071.81    208.57 o 
   0   8  21      369.38      567.27    182.95 o 
   1   8  21      654.49      502.41    263.37 o 
   2   8  21      610.89      415.94    266.92 o 
   3   8  21        6.68      232.35    196.50 o 
   4   8  21      192.04      273.47    303.08 o 
  -5   9  21      125.52      -90.63    167.00 o 
  -4   9  21        0.61      223.48    177.00 o 
  -3   9  21       15.49      161.78    154.29 o 
  -2   9  21      406.68      602.61    189.82 o 
  -1   9  21        5.11      -38.55    224.92 o 
   0   9  21      422.29       52.16    241.46 o 
   1   9  21       80.81      328.40    278.18 o 
   2   9  21        2.35      -85.54    250.92 o 
 -10   0  22      296.60      -25.09    298.35 o 
  -9   0  22      112.96      552.84    219.06 o 
  -8   0  22       27.80      -56.16    165.56 o 
  -7   0  22     2624.81     2651.25    783.65 o 
  -6   0  22      231.12      394.40    153.97 o 
  -5   0  22     5476.54     5642.45    427.77 o 
  -4   0  22     3765.95     3278.39    285.10 o 
  -3   0  22      189.07      220.72    115.33 o 
  -2   0  22     4212.49     4500.16    259.90 o 
  -1   0  22      199.53       50.20     88.37 o 
   0   0  22      336.45      288.62    127.05 o 
   1   0  22      479.82      462.20    128.56 o 
   2   0  22      632.57      784.12    135.82 o 
   3   0  22     1216.57     1283.32    167.37 o 
   4   0  22      613.98      974.01    170.56 o 
   5   0  22     1176.77     1005.55    277.34 o 
   6   0  22     1482.53     1201.56    308.20 o 
   7   0  22       86.97      280.23    230.85 o 
 -10   1  22      106.34       89.53    181.61 o 
  -9   1  22      197.00      204.13    166.31 o 
  -8   1  22      888.37     1215.83    306.61 o 
  -7   1  22       19.24       41.27    127.65 o 
  -6   1  22     3893.59     3844.10    226.87 o 
  -5   1  22     2303.72     2209.35    166.63 o 
  -4   1  22      679.76      729.24    125.68 o 
  -3   1  22     5116.03     5452.64    260.50 o 
  -2   1  22      316.95      218.58     76.46 o 
  -1   1  22      537.36      710.15     96.88 o 
   0   1  22     2245.60     2253.15    136.05 o 
   1   1  22       24.73        7.05     73.37 o 
   2   1  22      882.48      905.73    113.69 o 
   3   1  22        3.89      126.50     78.41 o 
   4   1  22      482.11      489.93    139.20 o 
   5   1  22     1105.09     1272.71    164.43 o 
   6   1  22        0.36       -9.69    147.85 o 
   7   1  22      378.59      282.70    210.99 o 
 -10   2  22      578.04      588.47    233.85 o 
  -9   2  22      677.45      820.13    227.01 o 
  -8   2  22       23.24      -62.99    158.55 o 
  -7   2  22      620.88      612.27    159.22 o 
  -6   2  22      683.00      394.68    127.32 o 
  -5   2  22     1497.62     1656.93    184.06 o 
  -4   2  22     1317.98     1551.27    137.40 o 
  -3   2  22        7.06      -66.78     66.78 o 
  -2   2  22     1331.95     1478.05    143.96 o 
  -1   2  22     1396.95     1760.22    150.37 o 
   0   2  22     1263.82     1206.83    115.75 o 
   1   2  22     1088.78     1295.13    153.10 o 
   2   2  22      126.44      133.58     73.42 o 
   3   2  22      973.75     1024.73    133.01 o 
   4   2  22      458.15      392.76    122.53 o 
   5   2  22       14.31       33.76    110.81 o 
   6   2  22      102.72      220.32    131.10 o 
   7   2  22       76.77       53.71    168.52 o 
 -10   3  22       47.38      -24.51    264.70 o 
  -9   3  22       59.52      -10.02    334.19 o 
  -8   3  22     1235.05     1043.46    229.33 o 
  -7   3  22      101.12       69.78    146.62 o 
  -6   3  22      941.28      837.48    226.08 o 
  -5   3  22      990.03     1058.05    151.11 o 
  -4   3  22        7.20      -75.23     75.23 o 
  -3   3  22      802.48     1025.36    122.48 o 
  -2   3  22      244.16      147.23     80.84 o 
  -1   3  22     1922.67     1714.01    170.45 o 
   0   3  22     2485.60     2604.10    220.72 o 
   1   3  22        1.83      -58.20     85.24 o 
   2   3  22     1317.00     1249.37    232.15 o 
   3   3  22      899.52      814.18    142.82 o 
   4   3  22       40.32      155.68    186.06 o 
   5   3  22      529.04      524.61    127.82 o 
   6   3  22       46.80       72.04    122.25 o 
 -10   4  22      473.24     1064.21    250.06 o 
  -9   4  22      197.54      355.21    193.90 o 
  -8   4  22       23.44     -151.61    151.61 o 
  -7   4  22      169.25      452.33    179.89 o 
  -6   4  22      484.48      391.12    116.54 o 
  -5   4  22      494.75      368.55    103.18 o 
  -4   4  22      379.02      336.10     95.28 o 
  -3   4  22       27.85       11.55     79.75 o 
  -2   4  22      107.87      127.01     81.46 o 
  -1   4  22      431.65      333.08     85.39 o 
   0   4  22      216.42      260.53     91.59 o 
   1   4  22     1737.26     1672.12    154.87 o 
   2   4  22      104.17      -34.09    105.21 o 
   3   4  22      331.00      201.22    136.73 o 
   4   4  22      146.81      342.93    150.42 o 
   5   4  22        7.62      178.01    153.29 o 
   6   4  22       58.77     -131.34    161.56 o 
  -9   5  22       23.95      -38.19    179.68 o 
  -8   5  22        0.22     -164.60    168.02 o 
  -7   5  22       96.88      161.28    130.03 o 
  -6   5  22       45.02       17.39    117.03 o 
  -5   5  22      133.14      164.03    102.99 o 
  -4   5  22        9.19      -43.13     88.32 o 
  -3   5  22       32.78        8.82     81.00 o 
  -2   5  22       32.47      104.71    101.47 o 
  -1   5  22        0.44       -7.31     90.44 o 
   0   5  22      149.12      159.71    120.09 o 
   1   5  22       28.33      -84.56    107.16 o 
   2   5  22      103.83      -59.78    117.59 o 
   3   5  22       27.54      124.59    145.15 o 
   4   5  22       65.52      -84.19    144.89 o 
   5   5  22       58.97       -7.25    151.56 o 
   6   5  22        0.01      168.29    189.34 o 
  -8   6  22        7.64      109.63    170.99 o 
  -7   6  22       18.05      -90.32    133.98 o 
  -6   6  22       75.08       13.93    126.04 o 
  -5   6  22       75.41       48.17    139.85 o 
  -4   6  22       81.73      140.91    125.62 o 
  -3   6  22       47.29       72.77    108.65 o 
  -2   6  22       29.11       11.10    120.79 o 
  -1   6  22       26.12      -57.14    108.83 o 
   0   6  22      326.10      247.08    153.01 o 
   1   6  22      337.84      462.05    171.87 o 
   2   6  22        0.03      -33.48    126.91 o 
   3   6  22       40.11     -112.31    121.89 o 
   4   6  22        1.14       67.72    197.27 o 
   5   6  22       12.61      120.34    231.22 o 
  -8   7  22      317.81      724.22    306.91 o 
  -7   7  22      104.55     -160.62    160.62 o 
  -6   7  22       23.51      301.57    168.69 o 
  -5   7  22      287.05      243.37    157.34 o 
  -4   7  22        5.52      -13.91    141.15 o 
  -3   7  22      114.36      266.30    162.55 o 
  -2   7  22       10.63      -46.69    130.86 o 
  -1   7  22      673.17      818.40    188.14 o 
   0   7  22      263.80      120.91    157.39 o 
   1   7  22       27.49       14.11    152.96 o 
   2   7  22      135.70        8.36    180.13 o 
   3   7  22      298.22      657.99    212.96 o 
   4   7  22       19.45      -64.77    207.38 o 
  -6   8  22      118.87      438.00    183.67 o 
  -5   8  22      172.22      247.45    175.85 o 
  -4   8  22      761.51      358.80    183.10 o 
  -3   8  22       39.13        1.55    165.60 o 
  -2   8  22      673.32      330.68    182.66 o 
  -1   8  22      108.13      215.19    164.53 o 
   0   8  22       88.20      -28.82    153.90 o 
   1   8  22      118.57      406.90    267.85 o 
   2   8  22        6.40     -133.47    246.95 o 
   3   8  22      193.04      159.73    203.78 o 
  -5   9  22      273.00       85.01    267.49 o 
  -4   9  22       34.48      149.24    177.85 o 
  -3   9  22      941.27      962.44    342.13 o 
  -2   9  22      230.11      289.22    167.79 o 
  -1   9  22      142.27      -33.25    168.74 o 
   0   9  22      599.98       51.16    411.19 o 
   1   9  22       12.18      105.53    262.48 o 
 -10   1  23        1.25      145.73    191.02 o 
  -9   1  23      548.28      249.26    172.53 o 
  -8   1  23       44.50     -135.60    135.60 o 
  -7   1  23      303.88      226.39    144.98 o 
  -6   1  23      232.96      430.34    130.49 o 
  -5   1  23       17.73       61.44     88.32 o 
  -4   1  23      248.76      217.44     89.94 o 
  -3   1  23        0.92       47.34     67.36 o 
  -2   1  23      131.02      155.32     72.28 o 
  -1   1  23      171.39      128.46     78.37 o 
   0   1  23      314.26      496.82     79.75 o 
   1   1  23     1386.96     1429.36    196.17 o 
   2   1  23      455.84      504.53     91.65 o 
   3   1  23      214.02       75.57     84.69 o 
   4   1  23       90.01       86.53    113.36 o 
   5   1  23        0.39        4.61    115.77 o 
   6   1  23       19.19     -148.07    148.07 o 
 -10   2  23      228.17      -35.98    197.54 o 
  -9   2  23       79.61      163.74    190.28 o 
  -8   2  23      743.13      688.39    218.18 o 
  -7   2  23      423.50      246.12    290.19 o 
  -6   2  23      222.51      262.90    150.58 o 
  -5   2  23      800.57      638.32    144.59 o 
  -4   2  23      187.55      135.83     80.88 o 
  -3   2  23      603.38      672.48     96.32 o 
  -2   2  23        2.32      -17.00     69.83 o 
  -1   2  23      205.69      292.44     99.73 o 
   0   2  23     2967.00     3007.47    184.92 o 
   1   2  23       22.45      -25.08     82.74 o 
   2   2  23     1379.68     1069.28    129.60 o 
   3   2  23      609.36      531.87    115.61 o 
   4   2  23      195.92      200.67    114.81 o 
   5   2  23      208.93      331.14    136.88 o 
   6   2  23      139.44      -36.78    130.27 o 
 -10   3  23       68.22      243.21    403.32 o 
  -9   3  23      330.93      675.14    233.18 o 
  -8   3  23       50.64     -157.74    157.74 o 
  -7   3  23      130.45     -137.15    146.43 o 
  -6   3  23     1789.79     1922.33    274.22 o 
  -5   3  23      144.53      261.27    107.53 o 
  -4   3  23     2103.93     2066.51    166.63 o 
  -3   3  23      555.35      534.86    126.84 o 
  -2   3  23     1291.03     1385.40    175.16 o 
  -1   3  23      934.84     1111.58    119.15 o 
   0   3  23       20.84       76.45     79.20 o 
   1   3  23      800.69      597.17    126.68 o 
   2   3  23      631.08      584.33    150.01 o 
   3   3  23      101.83      138.33    128.25 o 
   4   3  23      739.38      895.57    198.43 o 
   5   3  23       66.13      442.79    188.33 o 
   6   3  23      349.03      439.39    156.47 o 
  -9   4  23       45.18       58.50    188.40 o 
  -8   4  23      315.08      283.20    210.94 o 
  -7   4  23      236.15      125.36    172.37 o 
  -6   4  23      627.16      750.16    154.58 o 
  -5   4  23     1787.76     1968.47    243.03 o 
  -4   4  23        7.35      -23.75     84.53 o 
  -3   4  23     2670.30     2602.25    188.49 o 
  -2   4  23     1886.26     1824.52    191.87 o 
  -1   4  23        0.11       67.19     87.59 o 
   0   4  23      690.24      729.87    136.06 o 
   1   4  23      415.62      271.96    109.08 o 
   2   4  23      568.89      460.69    140.61 o 
   3   4  23      520.52      252.04    148.82 o 
   4   4  23        4.82      -75.21    132.62 o 
   5   4  23      707.36      696.67    218.70 o 
   6   4  23      203.42      278.60    233.32 o 
  -9   5  23      663.79      612.15    228.96 o 
  -8   5  23        5.51       86.91    193.74 o 
  -7   5  23      329.21      200.68    137.87 o 
  -6   5  23      813.87      944.02    164.44 o 
  -5   5  23      230.33      350.23    119.31 o 
  -4   5  23     1490.97     1681.56    169.10 o 
  -3   5  23      578.39      977.96    136.28 o 
  -2   5  23      571.02      539.63    161.56 o 
  -1   5  23     2143.39     2451.06    251.93 o 
   0   5  23      186.37      255.12    127.26 o 
   1   5  23      289.69      338.52    220.09 o 
   2   5  23      330.28      334.33    162.21 o 
   3   5  23      317.33      431.44    152.59 o 
   4   5  23      207.25      246.68    166.96 o 
   5   5  23       54.37      -78.72    156.88 o 
  -8   6  23      634.01      761.00    184.94 o 
  -7   6  23      149.01      160.73    145.74 o 
  -6   6  23      456.89      221.20    139.00 o 
  -5   6  23      910.80     1087.74    210.77 o 
  -4   6  23      189.70      109.47    169.28 o 
  -3   6  23     1146.21      975.20    494.76 o 
  -2   6  23      498.22      298.05    240.36 o 
  -1   6  23       69.03      -29.38    138.36 o 
   0   6  23     1282.70     1316.38    309.27 o 
   1   6  23      141.77      220.38    133.55 o 
   2   6  23      543.71      444.72    156.57 o 
   3   6  23      462.26      236.43    152.30 o 
   4   6  23        4.92      -95.11    201.21 o 
  -7   7  23      220.07      322.80    353.95 o 
  -6   7  23     1360.55     1320.83    243.51 o 
  -5   7  23       20.48      109.39    160.24 o 
  -4   7  23      220.62      224.01    171.76 o 
  -3   7  23       18.43       99.41    150.30 o 
  -2   7  23      350.16      524.31    190.37 o 
  -1   7  23      866.29     1137.46    260.75 o 
   0   7  23      119.68      -16.48    150.70 o 
   1   7  23      522.94      251.83    184.74 o 
   2   7  23      726.82      511.39    169.19 o 
   3   7  23       77.95      161.55    202.49 o 
   4   7  23      808.97      461.01    420.50 o 
  -6   8  23        4.97     -104.01    178.17 o 
  -5   8  23      297.53      367.83    242.15 o 
  -4   8  23       83.00       64.39    164.90 o 
  -3   8  23      229.44      286.92    204.32 o 
  -2   8  23       16.44       44.17    155.67 o 
  -1   8  23      172.64      158.87    165.61 o 
   0   8  23      362.42      260.21    183.67 o 
   1   8  23       12.48      -35.58    246.00 o 
   2   8  23      330.69      150.00    438.17 o 
  -3   9  23      135.49      137.69    192.99 o 
  -2   9  23       40.80      -86.02    165.85 o 
  -1   9  23      303.24      206.46    248.01 o 
   0   9  23       70.42       50.92    273.32 o 
 -10   0  24      173.03      -66.60    355.39 o 
  -9   0  24      644.54      376.07    234.06 o 
  -8   0  24      740.23      452.32    222.54 o 
  -7   0  24        0.21       -5.02    158.67 o 
  -6   0  24      993.95      523.98    245.69 o 
  -5   0  24       29.96       84.88    303.58 o 
  -4   0  24     1989.85     1494.33    400.34 o 
  -3   0  24     5691.51     6363.73    432.41 o 
  -2   0  24      326.98      362.83    139.31 o 
  -1   0  24     5412.76     5668.42    494.43 o 
   0   0  24     1084.77     1112.01    211.23 o 
   1   0  24        1.89      -28.08     99.74 o 
   2   0  24     1184.25      902.51    173.57 o 
   3   0  24      318.81      197.64    142.35 o 
   4   0  24      332.89      381.36    156.06 o 
   5   0  24       72.18      508.60    241.31 o 
   6   0  24        3.36      303.23    239.22 o 
 -10   1  24      292.93      504.90    296.35 o 
  -9   1  24      281.29      405.31    182.39 o 
  -8   1  24      109.79      -86.47    268.32 o 
  -7   1  24      603.42      700.27    179.10 o 
  -6   1  24       37.57       60.18    116.45 o 
  -5   1  24     1975.23     1904.44    367.51 o 
  -4   1  24     2140.23     1975.35    210.31 o 
  -3   1  24     1066.04     1305.30    119.05 o 
  -2   1  24     2533.08     2732.87    172.80 o 
  -1   1  24      157.68      178.85     81.52 o 
   0   1  24     1175.14     1404.37    156.06 o 
   1   1  24     1580.34     1678.65    234.94 o 
   2   1  24       52.32      133.32    114.12 o 
   3   1  24      341.25      358.79     98.48 o 
   4   1  24      208.90      112.94    117.17 o 
   5   1  24      406.19      285.76    134.28 o 
   6   1  24      418.74      282.77    178.18 o 
 -10   2  24        0.07      108.85    210.05 o 
  -9   2  24      613.76      489.32    219.60 o 
  -8   2  24      399.59      500.41    205.05 o 
  -7   2  24        0.77        6.68    162.19 o 
  -6   2  24     1717.25     1834.15    267.88 o 
  -5   2  24      586.10      621.65    180.97 o 
  -4   2  24     1157.00      954.45    114.62 o 
  -3   2  24     1870.38     1848.40    142.79 o 
  -2   2  24        0.00      -20.06     75.46 o 
  -1   2  24     1249.00     1196.13    133.48 o 
   0   2  24       80.22      114.98     86.26 o 
   1   2  24      218.73       80.74     97.17 o 
   2   2  24     1429.74     1497.48    224.94 o 
   3   2  24      162.09      139.71    150.63 o 
   4   2  24      371.08      361.08    125.90 o 
   5   2  24      294.63      417.20    313.73 o 
   6   2  24       15.27      103.42    166.11 o 
  -9   3  24      142.02       12.04    190.04 o 
  -8   3  24      957.40      849.20    232.53 o 
  -7   3  24      364.82      310.26    231.10 o 
  -6   3  24        0.05      -46.15    151.05 o 
  -5   3  24      506.70      457.32    131.87 o 
  -4   3  24     1162.60     1606.59    220.10 o 
  -3   3  24        0.19       -3.88     85.83 o 
  -2   3  24      261.63      120.48     81.99 o 
  -1   3  24      185.71       99.50     80.73 o 
   0   3  24     2038.81     2456.51    178.68 o 
   1   3  24      474.78      404.05    119.96 o 
   2   3  24      139.82      451.87    135.02 o 
   3   3  24      514.66      539.36    187.10 o 
   4   3  24      330.00      253.76    173.48 o 
   5   3  24      177.26      306.58    202.43 o 
   6   3  24      171.23      430.40    207.56 o 
  -9   4  24      427.37      582.23    237.14 o 
  -8   4  24        0.32     -159.96    178.12 o 
  -7   4  24       98.33       94.50    204.52 o 
  -6   4  24      333.02      365.73    140.15 o 
  -5   4  24      259.16      364.84    168.28 o 
  -4   4  24      269.58      403.86    127.31 o 
  -3   4  24      129.42      170.52    117.81 o 
  -2   4  24        7.18      134.45     95.33 o 
  -1   4  24      236.02      143.03    114.65 o 
   0   4  24       88.07      279.77    142.49 o 
   1   4  24      141.80      185.64    109.80 o 
   2   4  24      408.01      296.31    238.47 o 
   3   4  24       38.17      -33.21    147.22 o 
   4   4  24      368.21      278.34    160.23 o 
   5   4  24      175.30      354.77    188.80 o 
  -8   5  24        0.02     -172.08    172.08 o 
  -7   5  24       31.16       86.94    139.62 o 
  -6   5  24       23.67       79.57    127.46 o 
  -5   5  24      219.62      216.50    124.10 o 
  -4   5  24      151.52       -8.52    113.94 o 
  -3   5  24      382.87      316.72    159.69 o 
  -2   5  24        5.87       79.07    117.87 o 
  -1   5  24       18.06       60.73    141.23 o 
   0   5  24      172.65      129.09    134.95 o 
   1   5  24      124.91      -10.07    116.10 o 
   2   5  24       49.39        2.97    127.70 o 
   3   5  24        0.94       92.34    145.23 o 
   4   5  24       39.16       13.20    147.04 o 
   5   5  24       11.06     -166.94    166.94 o 
  -8   6  24       17.11       87.80    156.91 o 
  -7   6  24       10.40        3.81    145.21 o 
  -6   6  24       56.74        7.15    129.14 o 
  -5   6  24      327.87      998.03    219.29 o 
  -4   6  24       68.11      138.80    153.50 o 
  -3   6  24       15.03      102.14    148.06 o 
  -2   6  24        0.05     -117.02    131.35 o 
  -1   6  24        4.22      -26.05    151.87 o 
   0   6  24        0.29       78.02    152.36 o 
   1   6  24       93.31      173.05    187.16 o 
   2   6  24      104.56       75.38    169.79 o 
   3   6  24        0.10      -69.98    150.22 o 
   4   6  24      105.22      330.07    194.64 o 
  -7   7  24      130.64      366.06    202.74 o 
  -6   7  24        2.07      221.35    187.23 o 
  -5   7  24       81.86      632.12    198.85 o 
  -4   7  24       27.35      -30.21    177.35 o 
  -3   7  24        1.76       88.50    162.74 o 
  -2   7  24       95.56      188.21    171.51 o 
  -1   7  24        0.19       18.91    147.35 o 
   0   7  24       65.28      180.61    165.37 o 
   1   7  24        5.80     -117.79    154.25 o 
   2   7  24       32.98       58.47    156.87 o 
   3   7  24      300.04      116.42    210.36 o 
  -5   8  24        5.41     -153.33    171.66 o 
  -4   8  24      119.48       96.91    179.56 o 
  -3   8  24      272.95      246.75    202.82 o 
  -2   8  24       23.49      182.95    197.66 o 
  -1   8  24      458.48      595.66    253.80 o 
   0   8  24      311.55      254.35    188.85 o 
   1   8  24        7.09       23.73    177.21 o 
  -9   1  25      141.43       28.94    175.60 o 
  -8   1  25       47.74      -60.49    159.51 o 
  -7   1  25      147.29       19.38    188.49 o 
  -6   1  25       47.78      -61.26    116.53 o 
  -5   1  25      120.36      227.96    122.26 o 
  -4   1  25      125.90      167.79    126.34 o 
  -3   1  25      220.06      177.49    127.70 o 
  -2   1  25      338.78      209.06     91.26 o 
  -1   1  25        5.02      -17.92     80.60 o 
   0   1  25      134.30       78.83    105.55 o 
   1   1  25      348.93      308.80     96.88 o 
   2   1  25       80.29      176.53     93.23 o 
   3   1  25       17.22       52.47    114.16 o 
   4   1  25        6.57      -78.70    145.53 o 
   5   1  25      172.78       64.60    161.55 o 
  -9   2  25      227.85      -65.35    203.61 o 
  -8   2  25       67.35      250.59    200.43 o 
  -7   2  25      310.19      336.50    190.01 o 
  -6   2  25       99.60      238.71    254.40 o 
  -5   2  25      100.00       84.13    147.60 o 
  -4   2  25     1121.79     1092.07    138.65 o 
  -3   2  25       62.71      -20.21     91.22 o 
  -2   2  25        1.11      112.83     89.00 o 
  -1   2  25      393.19      327.97     99.80 o 
   0   2  25        4.78      -27.32     90.55 o 
   1   2  25      507.23      459.69    123.02 o 
   2   2  25        0.13      287.01    135.12 o 
   3   2  25      280.04      278.84    162.39 o 
   4   2  25      224.35      224.76    123.33 o 
   5   2  25       46.06       79.31    129.09 o 
  -9   3  25       72.93      151.66    207.57 o 
  -8   3  25      467.73      567.57    592.91 o 
  -7   3  25       61.82     -167.62    167.62 o 
  -6   3  25      381.92       96.89    165.78 o 
  -5   3  25     1157.77     1392.44    178.25 o 
  -4   3  25       36.06      155.53    112.76 o 
  -3   3  25     1206.47     1383.14    193.23 o 
  -2   3  25      145.22       70.60     93.29 o 
  -1   3  25      230.28      335.61    107.52 o 
   0   3  25      662.55      725.26    122.13 o 
   1   3  25      153.90      147.63    305.22 o 
   2   3  25      664.53      938.77    195.98 o 
   3   3  25      344.31      804.49    203.81 o 
   4   3  25      134.04      -64.84    161.17 o 
   5   3  25      563.39      234.51    182.98 o 
  -9   4  25      706.36      983.69    261.62 o 
  -8   4  25       46.86     -173.02    191.48 o 
  -7   4  25      299.69      107.91    394.81 o 
  -6   4  25      292.97      134.13    137.12 o 
  -5   4  25        0.50       95.47    128.09 o 
  -4   4  25     1399.97     1592.12    207.60 o 
  -3   4  25       18.85      -97.21    107.84 o 
  -2   4  25     1218.43     1095.79    161.99 o 
  -1   4  25      679.43      655.97    140.30 o 
   0   4  25      209.90      169.72    119.07 o 
   1   4  25     1139.12     1116.28    190.28 o 
   2   4  25       36.42       21.63    148.21 o 
   3   4  25       37.94      199.10    176.26 o 
   4   4  25      443.80      334.48    197.82 o 
   5   4  25        1.91       15.53    259.67 o 
  -8   5  25      674.78     1279.83    278.51 o 
  -7   5  25      178.37       93.02    151.22 o 
  -6   5  25      456.34      284.80    155.45 o 
  -5   5  25      632.13     1213.20    304.65 o 
  -4   5  25       18.43      -93.81    113.27 o 
  -3   5  25      917.34      832.50    209.11 o 
  -2   5  25      238.03      263.94    163.87 o 
  -1   5  25      836.50     1137.82    228.95 o 
   0   5  25     1513.71     1013.89    186.51 o 
   1   5  25      100.78       46.72    132.87 o 
   2   5  25     1256.76     1048.08    203.91 o 
   3   5  25      210.25      -49.18    154.17 o 
   4   5  25       31.63     -118.55    161.18 o 
  -7   6  25      856.50     1229.77    206.87 o 
  -6   6  25      493.42      464.53    324.73 o 
  -5   6  25       30.14      247.96    176.26 o 
  -4   6  25     1258.18     1259.69    238.26 o 
  -3   6  25       35.22      -17.82    211.24 o 
  -2   6  25      405.69      145.57    168.58 o 
  -1   6  25      959.49      862.86    221.92 o 
   0   6  25        1.55      166.64    223.59 o 
   1   6  25      873.50      740.72    173.74 o 
   2   6  25       68.39      -79.00    143.41 o 
   3   6  25      407.94      489.68    200.84 o 
  -6   7  25      480.72      841.71    426.17 o 
  -5   7  25      929.45     1204.24    245.81 o 
  -4   7  25       61.07       51.18    163.04 o 
  -3   7  25      631.13      276.01    237.82 o 
  -2   7  25      266.37      263.58    190.56 o 
  -1   7  25      400.33      152.37    186.23 o 
   0   7  25      240.18      146.69    180.96 o 
   1   7  25       10.67     -124.77    174.09 o 
   2   7  25      160.72       12.94    158.57 o 
  -4   8  25     1007.12     1093.90    248.07 o 
  -3   8  25       19.62      211.10    200.67 o 
  -2   8  25      109.04      343.98    204.82 o 
  -1   8  25       60.60     -136.00    166.31 o 
   0   8  25       24.25       20.83    178.71 o 
  -9   0  26        2.80     -110.03    210.79 o 
  -8   0  26      421.37     -175.26    293.32 o 
  -7   0  26     1912.70     1911.94    299.99 o 
  -6   0  26        1.22      -56.73    159.53 o 
  -5   0  26      424.57     -122.07    234.09 o 
  -4   0  26      583.94      495.50    186.83 o 
  -3   0  26      738.23      994.89    289.99 o 
  -2   0  26     3632.74     2668.02    421.39 o 
  -1   0  26      451.43      350.21    233.14 o 
   0   0  26     1531.54     1539.53    203.89 o 
   1   0  26     1272.21     1586.35    221.55 o 
   2   0  26      384.12      173.74    148.69 o 
   3   0  26     1592.12     1701.48    314.58 o 
   4   0  26      167.36      471.37    245.59 o 
   5   0  26      194.61     -201.09    230.06 o 
  -9   1  26      778.92      921.92    237.16 o 
  -8   1  26      534.43      299.82    193.26 o 
  -7   1  26      535.90      487.58    156.34 o 
  -6   1  26      701.19      804.20    276.35 o 
  -5   1  26      125.25      105.60    132.86 o 
  -4   1  26      765.07      433.14    146.81 o 
  -3   1  26     1967.03     1606.63    207.60 o 
  -2   1  26      120.79      153.09     98.47 o 
  -1   1  26     2074.26     2336.86    207.72 o 
   0   1  26       76.62      138.88    108.22 o 
   1   1  26     1631.02     1416.26    244.64 o 
   2   1  26     1432.27     1426.50    146.75 o 
   3   1  26       17.48      128.80    142.54 o 
   4   1  26      492.42      613.10    147.97 o 
   5   1  26      133.08      -34.75    157.44 o 
  -9   2  26       38.54       59.74    311.44 o 
  -8   2  26      322.61      202.33    202.56 o 
  -7   2  26      360.81      456.61    348.47 o 
  -6   2  26      364.83      393.23    182.06 o 
  -5   2  26      460.53      259.16    175.07 o 
  -4   2  26      200.69      140.51    180.22 o 
  -3   2  26      615.65      480.73    121.64 o 
  -2   2  26     1623.20     1837.62    184.25 o 
  -1   2  26        6.75      -34.48     96.87 o 
   0   2  26      823.91      941.24    154.40 o 
   1   2  26      396.36      516.94    131.32 o 
   2   2  26      270.20      229.71    155.79 o 
   3   2  26      485.42      399.60    170.68 o 
   4   2  26        2.71       71.93    169.84 o 
   5   2  26       94.94      -24.52    135.24 o 
  -9   3  26       92.81       41.45    201.55 o 
  -8   3  26       30.15      -46.35    187.83 o 
  -7   3  26      157.93      310.20    192.75 o 
  -6   3  26      162.87      332.91    303.58 o 
  -5   3  26        6.22      -75.18    110.02 o 
  -4   3  26     1556.49     1942.53    214.00 o 
  -3   3  26      596.51      429.84    121.39 o 
  -2   3  26      136.22      101.01    109.32 o 
  -1   3  26      602.94      569.28    131.28 o 
   0   3  26      242.40       12.20    104.81 o 
   1   3  26       56.53       42.18    171.97 o 
   2   3  26       29.27      -27.04    149.31 o 
   3   3  26       66.96        1.50    166.44 o 
   4   3  26      201.00       27.07    180.87 o 
  -8   4  26       90.62       36.75    200.83 o 
  -7   4  26        5.01       12.39    183.75 o 
  -6   4  26       99.93      259.95    245.85 o 
  -5   4  26       82.22       68.80    124.66 o 
  -4   4  26       28.73       91.96    118.36 o 
  -3   4  26      347.03      275.63    148.41 o 
  -2   4  26      657.45      884.96    397.90 o 
  -1   4  26        0.68      127.08    126.28 o 
   0   4  26        9.43       14.00    131.40 o 
   1   4  26        8.60      137.94    143.42 o 
   2   4  26       15.86      -57.92    150.88 o 
   3   4  26       54.40      -76.68    179.36 o 
   4   4  26       52.11      -93.96    304.77 o 
  -7   5  26       68.69      119.45    206.22 o 
  -6   5  26       17.28      -27.88    136.12 o 
  -5   5  26       18.55     -126.63    126.63 o 
  -4   5  26       20.00      -16.44    120.99 o 
  -3   5  26       44.23     -109.78    174.96 o 
  -2   5  26       28.27      -18.51    250.66 o 
  -1   5  26       13.27       58.36    163.40 o 
   0   5  26       14.91      -17.14    137.45 o 
   1   5  26      238.59      399.51    160.30 o 
   2   5  26       11.56      -16.30    158.31 o 
   3   5  26        4.29     -159.06    312.39 o 
  -7   6  26       74.85     -173.72    173.72 o 
  -6   6  26        0.53        2.22    183.36 o 
  -5   6  26        1.64       58.33    175.50 o 
  -4   6  26       12.13       16.10    164.40 o 
  -3   6  26       16.47      286.07    178.68 o 
  -2   6  26       76.32       19.30    170.98 o 
  -1   6  26       94.31       81.20    184.64 o 
   0   6  26        2.70       -4.58    164.39 o 
   1   6  26        0.81      -80.00    192.37 o 
   2   6  26        2.31      -70.37    155.87 o 
   3   6  26        0.06      174.21    442.10 o 
  -5   7  26       17.12        1.80    180.32 o 
  -4   7  26       24.16       51.72    167.32 o 
  -3   7  26        5.08     -152.73    156.44 o 
  -2   7  26        1.24       91.37    185.60 o 
  -1   7  26      227.01      366.72    222.39 o 
   0   7  26      121.44      358.85    220.66 o 
   1   7  26        0.10      140.33    202.10 o 
  -9   1  27       42.03      -34.01    227.34 o 
  -8   1  27        9.22      -35.95    193.40 o 
  -7   1  27        3.16      145.58    154.22 o 
  -6   1  27        0.23      102.20    145.69 o 
  -5   1  27      134.21      282.63    148.71 o 
  -4   1  27        0.97      -44.48    122.31 o 
  -3   1  27      170.76      203.47    134.62 o 
  -2   1  27       10.92     -101.44    101.44 o 
  -1   1  27       49.95       -1.11    105.77 o 
   0   1  27       28.63       65.58    116.92 o 
   1   1  27      150.44      110.04    146.21 o 
   2   1  27       61.91      208.37    128.49 o 
   3   1  27        3.56        2.60    122.68 o 
   4   1  27        7.06       51.76    128.58 o 
  -8   2  27      156.78      266.59    223.61 o 
  -7   2  27        0.22       56.28    181.01 o 
  -6   2  27        1.23       94.47    172.60 o 
  -5   2  27       13.87      -19.64    137.74 o 
  -4   2  27      315.59       56.57    133.78 o 
  -3   2  27      763.96      711.14    131.07 o 
  -2   2  27       23.02       96.94    103.84 o 
  -1   2  27      230.64      344.99    120.88 o 
   0   2  27      457.35      187.86    117.13 o 
   1   2  27        3.81     -108.41    111.27 o 
   2   2  27        9.40      -48.50    148.03 o 
   3   2  27       32.10     -149.67    149.67 o 
   4   2  27       13.44       -4.81    213.04 o 
  -8   3  27        8.15       72.93    198.51 o 
  -7   3  27      464.21      539.91    283.67 o 
  -6   3  27       72.86      131.63    187.94 o 
  -5   3  27      239.31      331.34    228.71 o 
  -4   3  27      523.87      550.08    179.05 o 
  -3   3  27       59.19      133.44    115.90 o 
  -2   3  27      387.38      479.80    168.50 o 
  -1   3  27      158.38       93.69    117.20 o 
   0   3  27       92.10      -38.32    139.43 o 
   1   3  27      591.23      694.65    196.65 o 
   2   3  27        3.47      -34.37    152.02 o 
   3   3  27      135.63       23.59    172.42 o 
   4   3  27      145.26      493.15    205.82 o 
  -8   4  27      679.54      503.38    238.23 o 
  -7   4  27        0.36      -18.01    207.01 o 
  -6   4  27     1067.93     1168.54    257.20 o 
  -5   4  27      585.87      694.38    161.11 o 
  -4   4  27       76.13      259.89    138.87 o 
  -3   4  27      513.64      718.16    158.28 o 
  -2   4  27      252.33      133.62    117.70 o 
  -1   4  27      390.74      190.27    140.20 o 
   0   4  27      415.81      210.41    151.53 o 
   1   4  27       58.90       13.73    157.69 o 
   2   4  27      843.88      639.53    210.06 o 
   3   4  27      104.80      330.89    194.55 o 
  -7   5  27     1144.84     1459.15    288.52 o 
  -6   5  27      153.82      176.42    145.94 o 
  -5   5  27      362.22      302.66    152.24 o 
  -4   5  27     1129.30     1218.42    619.49 o 
  -3   5  27      203.18      125.55    169.20 o 
  -2   5  27      877.36      787.12    405.46 o 
  -1   5  27      131.42      257.74    385.01 o 
   0   5  27      150.11      136.02    155.09 o 
   1   5  27      717.19      933.57    241.54 o 
   2   5  27        1.85       25.07    177.78 o 
   3   5  27      726.48     1349.53    502.23 o 
  -6   6  27      665.14      595.58    410.14 o 
  -5   6  27      485.01      476.02    260.47 o 
  -4   6  27       77.81     -129.15    174.58 o 
  -3   6  27     1021.62     1048.82    434.18 o 
  -2   6  27      217.41       80.19    243.60 o 
  -1   6  27      506.66      571.52    223.24 o 
   0   6  27      603.96      518.93    220.07 o 
   1   6  27      109.09      466.99    185.88 o 
   2   6  27      532.02      356.25    214.45 o 
  -4   7  27      472.47      689.01    224.02 o 
  -3   7  27        0.36       99.34    191.91 o 
  -2   7  27     1007.87     1072.23    252.63 o 
  -1   7  27      170.53      268.74    206.11 o 
   0   7  27       43.06     -138.93    223.84 o 
  -8   0  28        0.14       50.37    235.26 o 
  -7   0  28     1213.63     1459.08    634.03 o 
  -6   0  28      471.26       69.86    190.79 o 
  -5   0  28      268.48      519.86    210.30 o 
  -4   0  28      637.93      233.94    245.89 o 
  -3   0  28     2083.97     1936.43    383.36 o 
  -2   0  28       21.05      137.28    225.08 o 
  -1   0  28     1742.15     1866.55    360.57 o 
   0   0  28       14.81       61.72    215.32 o 
   1   0  28      894.97     1038.35    195.12 o 
   2   0  28      240.83      174.34    154.80 o 
   3   0  28      456.63      310.70    172.55 o 
   4   0  28      514.40      592.12    270.87 o 
  -8   1  28      559.90      636.09    250.99 o 
  -7   1  28      130.25       91.40    214.25 o 
  -6   1  28      412.86      650.38    350.97 o 
  -5   1  28      815.75      932.80    193.53 o 
  -4   1  28        1.29      -54.38    139.52 o 
  -3   1  28      453.59      483.91    151.90 o 
  -2   1  28     1250.89     1239.45    215.20 o 
  -1   1  28       99.39     -107.04    107.04 o 
   0   1  28     1006.77      855.38    156.73 o 
   1   1  28       70.10       72.24    127.95 o 
   2   1  28      501.86      418.88    238.11 o 
   3   1  28      777.76      644.88    154.00 o 
   4   1  28       77.82      111.51    142.47 o 
  -8   2  28      180.28       96.51    227.66 o 
  -7   2  28      270.92       71.37    222.79 o 
  -6   2  28      644.17      866.76    311.64 o 
  -5   2  28      104.46      -47.45    138.07 o 
  -4   2  28      365.86      346.22    154.89 o 
  -3   2  28        9.14       82.82    106.12 o 
  -2   2  28      923.96      866.58    222.73 o 
  -1   2  28      964.19     1064.48    179.01 o 
   0   2  28       18.45      249.79    129.59 o 
   1   2  28      436.78      253.38    134.44 o 
   2   2  28      439.56      349.02    174.30 o 
   3   2  28       90.55      133.41    170.63 o 
   4   2  28      327.47      411.05    207.23 o 
  -8   3  28      244.63      256.02    223.30 o 
  -7   3  28      226.04      193.21    215.82 o 
  -6   3  28        0.76       48.30    191.23 o 
  -5   3  28      184.12      260.96    192.95 o 
  -4   3  28      127.79      135.51    130.59 o 
  -3   3  28      292.38      302.62    122.72 o 
  -2   3  28      126.75       68.81    117.56 o 
  -1   3  28       66.03       26.87    118.30 o 
   0   3  28     1042.75     1070.87    287.40 o 
   1   3  28        5.09      103.29    163.55 o 
   2   3  28      101.58      224.21    185.25 o 
   3   3  28      389.96      399.66    314.67 o 
  -7   4  28       51.73       -2.62    212.56 o 
  -6   4  28       81.15       25.54    205.78 o 
  -5   4  28       10.39      316.20    151.00 o 
  -4   4  28        9.71      -26.37    133.16 o 
  -3   4  28        1.44       80.85    132.61 o 
  -2   4  28      244.59      -69.53    148.96 o 
  -1   4  28      184.11      353.58    179.71 o 
   0   4  28        4.88      -93.18    138.89 o 
   1   4  28      265.36      249.45    193.26 o 
   2   4  28       75.12        7.14    161.43 o 
   3   4  28        0.63     -175.25    175.25 o 
  -6   5  28       14.95      -10.33    148.07 o 
  -5   5  28       76.09      280.33    156.73 o 
  -4   5  28        0.46      340.87    189.49 o 
  -3   5  28        1.42      113.15    185.58 o 
  -2   5  28       55.38       66.81    174.81 o 
  -1   5  28        1.06     -101.25    142.62 o 
   0   5  28        9.17        3.72    150.56 o 
   1   5  28       61.56     -100.25    173.00 o 
   2   5  28       39.69       49.93    189.79 o 
  -5   6  28       34.10      287.29    203.36 o 
  -4   6  28        0.01        5.01    184.90 o 
  -3   6  28       14.22     -176.46    176.46 o 
  -2   6  28       38.36      -31.70    244.79 o 
  -1   6  28       16.07      -75.85    178.23 o 
   0   6  28        1.77     -149.08    149.08 o 
   1   6  28       15.75       -6.37    402.08 o 
  -8   1  29      125.46      310.12    193.77 o 
  -7   1  29       50.90        1.58    171.84 o 
  -6   1  29       40.72       14.25    164.86 o 
  -5   1  29       86.13      238.92    163.97 o 
  -4   1  29       21.61     -133.63    133.63 o 
  -3   1  29        7.36      381.98    171.91 o 
  -2   1  29       88.14        0.49    151.09 o 
  -1   1  29       65.73      119.51    125.77 o 
   0   1  29       28.01      -55.11    118.48 o 
   1   1  29      114.90     -122.05    122.05 o 
   2   1  29       90.99      172.97    165.83 o 
   3   1  29       49.03      212.48    179.72 o 
  -7   2  29      346.96       45.65    280.88 o 
  -6   2  29      249.57      276.16    205.88 o 
  -5   2  29      116.57       61.89    158.88 o 
  -4   2  29      108.87       32.41    176.88 o 
  -3   2  29       36.66       55.24    211.22 o 
  -2   2  29        0.60      -47.79    106.60 o 
  -1   2  29        7.73      136.33    126.54 o 
   0   2  29      344.35      315.22    138.63 o 
   1   2  29      349.00      318.79    188.79 o 
   2   2  29        0.33      -29.87    192.38 o 
   3   2  29      134.54      101.47    175.47 o 
  -7   3  29       55.23     -158.94    202.24 o 
  -6   3  29      453.05      644.24    242.75 o 
  -5   3  29       98.08       66.49    200.53 o 
  -4   3  29      266.77      151.23    124.00 o 
  -3   3  29      409.97      249.83    141.62 o 
  -2   3  29       35.56       72.55    124.95 o 
  -1   3  29      323.49      250.47    132.75 o 
   0   3  29      267.83      362.48    185.08 o 
   1   3  29      184.24      -16.55    192.43 o 
   2   3  29      278.85       93.31    181.71 o 
  -6   4  29        0.31     -201.38    201.38 o 
  -5   4  29      717.80      481.90    165.20 o 
  -4   4  29      310.55      315.24    150.87 o 
  -3   4  29       81.26     -125.49    131.69 o 
  -2   4  29     1000.16      922.13    252.85 o 
  -1   4  29      306.07      564.52    179.33 o 
   0   4  29      138.16       30.03    173.74 o 
   1   4  29      136.23       15.28    316.27 o 
   2   4  29       24.50       57.90    188.68 o 
  -5   5  29        6.52      265.57    152.75 o 
  -4   5  29      753.13     1068.06    244.09 o 
  -3   5  29     1015.19      781.01    280.83 o 
  -2   5  29       24.88      155.54    269.63 o 
  -1   5  29      314.70      621.14    189.10 o 
   0   5  29      419.32      257.24    239.54 o 
   1   5  29       36.07       50.41    188.62 o 
  -3   6  29      196.96      256.75    206.45 o 
  -2   6  29      662.00      836.55    245.43 o 
  -1   6  29      250.25      174.29    206.48 o 
  -7   0  30       20.41      -61.52    263.11 o 
  -6   0  30      534.77      674.05    313.68 o 
  -5   0  30      116.48      140.76    228.27 o 
  -4   0  30      128.12       40.22    211.64 o 
  -3   0  30      805.90      830.34    309.00 o 
  -2   0  30      186.47       -2.69    223.79 o 
  -1   0  30      425.57     1264.77    327.22 o 
   0   0  30      583.47      644.58    280.43 o 
   1   0  30      186.24      203.58    265.80 o 
   2   0  30      199.58      217.39    179.27 o 
  -7   1  30      441.86      672.32    205.78 o 
  -6   1  30      123.10      313.41    180.08 o 
  -5   1  30      408.10      247.57    175.35 o 
  -4   1  30      534.10      594.17    206.27 o 
  -3   1  30        7.45       89.05    164.40 o 
  -2   1  30      448.45      497.15    186.45 o 
  -1   1  30      548.94      412.42    235.04 o 
   0   1  30       13.08       68.93    130.37 o 
   1   1  30      439.92      405.05    149.56 o 
   2   1  30      113.56      148.16    250.66 o 
  -7   2  30       88.23      142.00    222.46 o 
  -6   2  30      379.52      500.12    194.29 o 
  -5   2  30      370.67      449.24    184.39 o 
  -4   2  30        6.82       30.66    165.37 o 
  -3   2  30      412.79      638.46    184.90 o 
  -2   2  30        0.46      129.71    133.33 o 
  -1   2  30       98.13      -49.62    124.84 o 
   0   2  30      458.54      478.46    151.03 o 
   1   2  30        0.12       64.34    169.65 o 
   2   2  30      559.07      735.95    463.95 o 
  -6   3  30      707.63      307.81    248.08 o 
  -5   3  30       20.41      408.62    220.82 o 
  -4   3  30      325.20      320.74    174.29 o 
  -3   3  30        0.59      230.81    131.62 o 
  -2   3  30       47.23      -77.09    122.37 o 
  -1   3  30       60.96      180.22    144.72 o 
   0   3  30       62.08       24.16    167.97 o 
   1   3  30      320.05      472.56    196.40 o 
  -5   4  30      238.77      242.81    215.48 o 
  -4   4  30       32.97       67.97    252.06 o 
  -3   4  30       54.93       32.40    202.98 o 
  -2   4  30       23.95       89.59    185.88 o 
  -1   4  30       24.44      -35.57    158.81 o 
   0   4  30      248.11      339.61    381.57 o 
   1   4  30       15.96       78.56    200.84 o 
  -4   5  30        4.87       48.73    228.32 o 
  -3   5  30        0.22       -4.33    190.92 o 
  -2   5  30       55.49      420.39    225.62 o 
  -1   5  30      174.33       -7.56    170.13 o 
  -6   1  31       21.27      -39.61    171.66 o 
  -5   1  31      189.05       32.30    184.31 o 
  -4   1  31       41.41       70.62    224.13 o 
  -3   1  31       43.02      186.19    180.70 o 
  -2   1  31       12.47      205.62    181.24 o 
  -1   1  31       47.31      106.14    170.87 o 
   0   1  31       68.44      124.24    184.12 o 
   1   1  31       35.57        4.80    140.11 o 
  -6   2  31      263.11      106.68    190.30 o 
  -5   2  31       15.22     -160.86    160.86 o 
  -4   2  31      350.60      162.74    174.96 o 
  -3   2  31      248.47      122.77    189.95 o 
  -2   2  31        2.90      -27.40    178.99 o 
  -1   2  31      232.74      324.43    148.97 o 
   0   2  31       78.11      389.99    149.72 o 
   1   2  31      147.73      161.13    186.19 o 
  -5   3  31      320.42      202.02    241.71 o 
  -4   3  31       90.86      134.12    171.45 o 
  -3   3  31      199.37      139.60    139.51 o 
  -2   3  31      350.04      286.00    141.62 o 
  -1   3  31        0.89       44.01    422.79 o 
   0   3  31      283.80      269.88    196.46 o 
  -4   4  31      434.88      522.38    181.97 o 
  -3   4  31       56.12       65.58    167.76 o 
  -2   4  31      110.19      267.62    184.92 o 
  -1   4  31      587.12      845.47    296.94 o 
  -5   0  32       67.03     -214.93    236.43 o 
  -4   0  32      427.91      157.98    247.58 o 
  -3   0  32        6.18      444.29    251.56 o 
  -2   0  32      165.13     -235.63    235.63 o 
  -1   0  32        5.46      111.79    255.54 o 
   0   0  32      223.53     -229.86    229.86 o 
  -5   1  32      297.77      108.90    337.47 o 
  -4   1  32      106.91      -50.02    187.40 o 
  -3   1  32      277.54       91.64    185.50 o 
  -2   1  32        0.09      113.32    227.27 o 
  -1   1  32      355.13      287.91    316.37 o 
   0   1  32       33.31       13.17    348.87 o 
  -5   2  32      368.70      651.65    428.06 o 
  -4   2  32      615.64      470.93    207.51 o 
  -3   2  32       49.47      246.62    237.97 o 
  -2   2  32      372.89      441.76    210.15 o 
  -1   2  32       69.51      -12.89    139.99 o 
  -3   3  32      451.62      555.22    206.72 o 
  -2   3  32       71.30      137.67    148.82 o 
                                                 
